# Supplementary material for: Comparative Genomic and Phylogenomic Analyses Clarify Relationships Within and Between Bacillus cereus and Bacillus thuringiensis: Proposal for the Recognition of Two Bacillus thuringiensis Genomovars
Source: Front Microbiol. 2019 Aug 23;10:1978. doi: 10.3389/fmicb.2019.01978 (PMC6716467; doi:10.3389/fmicb.2019.01978)
Supplement: Supplementary file 1 [file Table_1.xlsx]

## Sheet: Sheet1
Table S1. Bacillus cereus and Bacillus thuringiensis strains used in this study. The assembled NCBI accession numbers are unique indicators of the genomes.
NCBI Assembly	Assembly Status	Species/Genomovar assigned in this study	Original name in NCBI	Strain Name	Genome Size	G+C content (%)	Contig no.	N50
GCA_000007825.1	COMPLETE	Bacillus cereus	Bacillus cereus	ATCC 14579T	5427083	35.2883	2	5411809
GCA_000021205.1	COMPLETE	Bacillus cereus	Bacillus cereus	B4264	5419036	35.3036	1	5419036
GCA_000092165.1	COMPLETE	Bacillus cereus	Bacillus thuringiensis	BMB171	5643051	35.1765	2	5330088
GCA_000160935.1	CHROMOSOME	Bacillus cereus	Bacillus cereus	172560W	5699545	34.7247	1	5699545
GCA_000161035.1	CHROMOSOME	Bacillus cereus	Bacillus cereus	m1550	5246493	35.0111	1	5246493
GCA_000161055.1	CHROMOSOME	Bacillus cereus	Bacillus cereus	BDRD-ST24	5436173	34.9814	1	5436173
GCA_000161115.1	CHROMOSOME	Bacillus cereus	Bacillus cereus	BDRD-Cer4	5397450	34.993	1	5397450
GCA_000161175.1	CHROMOSOME	Bacillus cereus	Bacillus cereus	Rock1-15	5766278	34.7683	1	5766278
GCA_000161315.1	CHROMOSOME	Bacillus cereus	Bacillus cereus	F65185	6133179	34.5685	1	6133179
GCA_000161355.1	CHROMOSOME	Bacillus cereus	Bacillus cereus	AH676	5594747	34.7878	1	5594747
GCA_000161555.1	CHROMOSOME	Bacillus cereus	Bacillus thuringiensis	T13001	6037513	34.6321	1	6037513
GCA_000161575.1	CHROMOSOME	Bacillus cereus	Bacillus thuringiensis	T03a001	5527568	34.7597	1	5527568
GCA_000161675.1	CHROMOSOME	Bacillus cereus	Bacillus thuringiensis	BGSC 4BD1	6231196	34.4944	1	6231196
GCA_000338755.1	COMPLETE	Bacillus cereus	Bacillus thuringiensis	HD73	5908575	35.1688	8	5646799
GCA_000948345.1	CONTIG	Bacillus cereus	Bacillus cereus	Lr 4/2	6225185	34.6211	150	172419
GCA_000688795.1	COMPLETE	Bacillus cereus	Bacillus thuringiensis	YBT-1520	6580536	34.9068	12	5602565
GCA_000717535.1	COMPLETE	Bacillus cereus	Bacillus thuringiensis	HD-1	6766594	34.9209	14	5631672
GCA_000382845.1	CONTIG	Bacillus cereus	Bacillus sp.	GeD10	5865695	35.0831	327	37223
GCA_000803665.1	COMPLETE	Bacillus cereus	Bacillus thuringiensis	HD-29	6742233	34.9421	11	5701188
GCA_000831065.1	COMPLETE	Bacillus cereus	Bacillus bombysepticus	Wang(Bacillus bombysepticus)	5873592	34.934	2	5295783
GCA_000835235.1	CHROMOSOME	Bacillus cereus	Bacillus thuringiensis	HD 1	6859474	34.8852	15	5675189
GCA_000399325.1	SCAFFOLD	Bacillus cereus	Bacillus cereus	BAG5X12-1	5725826	34.5101	7	4417269
GCA_000978375.1	COMPLETE	Bacillus cereus	Bacillus cereus	FORC_005	5349617	35.2873	1	5349617
GCA_000399345.1	SCAFFOLD	Bacillus cereus	Bacillus cereus	BMG1.7	6496494	34.2403	39	457561
GCA_000399365.1	SCAFFOLD	Bacillus cereus	Bacillus cereus	HuB13-1	6729889	34.0914	48	441908
GCA_000399505.1	SCAFFOLD	Bacillus cereus	Bacillus cereus	ISP2954	6746442	34.2664	51	354680
GCA_000399025.1	SCAFFOLD	Bacillus cereus	Bacillus cereus	VD133	6786906	34.0184	23	1128634
GCA_000399545.1	SCAFFOLD	Bacillus cereus	Bacillus cereus	VD140	5709397	34.5643	16	1554689
GCA_000399565.1	SCAFFOLD	Bacillus cereus	Bacillus cereus	VD184	6332031	34.8454	47	588484
GCA_000399125.1	SCAFFOLD	Bacillus cereus	Bacillus cereus	VD196	6433030	34.043	19	883029
GCA_000969665.1	CONTIG	Bacillus cereus	Bacillus thuringiensis	27	5870350	34.8694	250	93529
GCA_001017635.1	COMPLETE	Bacillus cereus	Bacillus thuringiensis	YC-10	6784135	34.8907	10	5675007
GCA_001008595.1	CONTIG	Bacillus cereus	Bacillus cereus	B4080	6237091	34.6125	89	237578
GCA_000600315.1	SCAFFOLD	Bacillus cereus	Bacillus thuringiensis	NBIN-866	5818464	34.8752	162	58307
GCA_000291535.1	SCAFFOLD	Bacillus cereus	Bacillus cereus	BAG3O-2	5856021	34.3723	11	5378738
GCA_000291455.1	SCAFFOLD	Bacillus cereus	Bacillus cereus	BAG3X2-2	5865692	34.3691	7	5324347
GCA_000291435.1	SCAFFOLD	Bacillus cereus	Bacillus cereus	BAG4O-1	5726356	34.4005	3	5386589
GCA_000291415.1	SCAFFOLD	Bacillus cereus	Bacillus cereus	BAG4X12-1	5825595	34.5206	17	5146067
GCA_000291255.1	SCAFFOLD	Bacillus cereus	Bacillus cereus	VD014	6204183	34.2625	4	5255821
GCA_000291215.1	SCAFFOLD	Bacillus cereus	Bacillus cereus	VD045	6514282	34.3773	17	4042045
GCA_000290795.1	SCAFFOLD	Bacillus cereus	Bacillus cereus	VD154	6305592	34.2774	19	1513461
GCA_000290775.1	SCAFFOLD	Bacillus cereus	Bacillus cereus	VD156	6421299	34.2653	15	4398547
GCA_000290755.1	SCAFFOLD	Bacillus cereus	Bacillus cereus	VD166	6146840	34.416	11	4009588
GCA_000290735.1	SCAFFOLD	Bacillus cereus	Bacillus cereus	VD169	5951374	34.2738	4	5236666
GCA_000290715.1	SCAFFOLD	Bacillus cereus	Bacillus cereus	VD200	6274216	33.8458	14	5473820
GCA_000468975.2	CONTIG	Bacillus cereus	Bacillus thuringiensis	Leapi01	6156720	34.4306	225	59985
GCA_000743815.1	SCAFFOLD	Bacillus cereus	Bacillus cereus	ATCC 10876	5996083	34.8223	2	5984031
GCA_000773635.1	SCAFFOLD	Bacillus cereus	Bacillus cereus	tsu1	5812578	34.7933	36	480439
GCA_001008665.1	CONTIG	Bacillus cereus	Bacillus cereus	B4158	6159495	34.6157	312	54547
GCA_001043655.1	CONTIG	Bacillus cereus	Bacillus cereus	LK9	5150922	35.1545	90	131054
GCA_000181615.1	SCAFFOLD	Bacillus cereus	Bacillus cereus	AH1134	5908750	34.8945	37	554099
GCA_000518025.1	CONTIG	Bacillus cereus	Bacillus weihenstephanensis	FSL R5-860	5633049	35.0137	106	178136
GCA_000520915.1	CONTIG	Bacillus cereus	Bacillus subtilis	B7-s	5313924	35.07	82	198717
GCA_000816555.1	CONTIG	Bacillus cereus	Bacillus thuringiensis	AK47	6365485	34.6992	52	462100
GCA_000238655.1	SCAFFOLD	Bacillus cereus	Bacillus sp.	7_6_55CFAA_CT2	5747288	34.6783	30	1261627
GCA_000530375.1	SCAFFOLD	Bacillus cereus	Bacillus thuringiensis	DB27	6086262	33.7517	63	1127196
GCA_001044485.1	CONTIG	Bacillus cereus	Bacillus cereus	#17	5841213	35.0613	45	237244
GCA_001044645.1	CONTIG	Bacillus cereus	Bacillus cereus	F3175-03	5714965	35.098	64	204296
GCA_001044655.1	CONTIG	Bacillus cereus	Bacillus cereus	INRA A3	6069941	34.9099	61	189988
GCA_001044665.1	CONTIG	Bacillus cereus	Bacillus cereus	F4430-73	5513419	34.9291	447	25621
GCA_001044715.1	CONTIG	Bacillus cereus	Bacillus cereus	INRA C3	5593233	35.1471	38	348619
GCA_001044855.1	CONTIG	Bacillus cereus	Bacillus cereus	RIVM BC 934	6759149	34.8551	207	61349
GCA_001044955.1	CONTIG	Bacillus cereus	Bacillus cereus	6/27/S	6764924	34.9266	176	67058
GCA_000878525.1	SCAFFOLD	Bacillus cereus	Bacillus thuringiensis	Sbt003	6177387	35.2005	61	319045
GCA_001059175.1	CONTIG	Bacillus cereus	Bacillus cereus	823_BTHU	5391094	35.1517	61	201695
GCA_001183785.1	COMPLETE	Bacillus cereus	Bacillus thuringiensis	HD521	6198448	34.9435	7	5429688
GCA_001077095.1	CONTIG	Bacillus cereus	Bacillus cereus	822_BCER	5351897	35.1126	132	113960
GCA_001579695.1	SCAFFOLD	Bacillus cereus	Bacillus cereus	905	5386583	35.0389	126	91419
GCA_001583745.1	CONTIG	Bacillus cereus	Bacillus cereus	FSL W8-0268	5769219	35.039	108	174253
GCA_001583875.1	CONTIG	Bacillus cereus	Bacillus cereus	FSL W8-0640	5860633	34.9749	198	133290
GCA_001583935.1	CONTIG	Bacillus cereus	Bacillus cereus	FSL K6-0073	6864976	34.479	301	63415
GCA_001595725.1	COMPLETE	Bacillus cereus	Bacillus thuringiensis	Bt185	6390500	34.8357	9	5243635
GCA_001618665.1	COMPLETE	Bacillus cereus	Bacillus thuringiensis	Bc601	6111291	35.0931	7	5627121
GCA_001619285.1	SCAFFOLD	Bacillus cereus	Bacillus cereus	B4081	5503020	34.9185	81	236994
GCA_001619395.1	SCAFFOLD	Bacillus cereus	Bacillus cereus	B4120	5662632	35.0566	78	180184
GCA_001619405.1	SCAFFOLD	Bacillus cereus	Bacillus cereus	B4155	5591458	34.9343	87	201751
GCA_001619445.1	SCAFFOLD	Bacillus cereus	Bacillus cereus	B4084	5338004	34.9606	59	252409
GCA_001619525.1	SCAFFOLD	Bacillus cereus	Bacillus cereus	B4118	5213247	35.0479	61	248539
GCA_000468995.3	CONTIG	Bacillus cereus	Bacillus thuringiensis	Hu4-2	6455911	34.6843	390	43448
GCA_000319755.1	CONTIG	Bacillus cereus	Bacillus sp.	WBUNB004	5465157	34.9781	127	117620
GCA_001420855.1	COMPLETE	Bacillus cereus	Bacillus thuringiensis	YWC2-8	6227942	35.0901	7	5674369
GCA_001276195.1	SCAFFOLD	Bacillus cereus	Bacillus thuringiensis	BMB3201	6719392	34.7519	166	109024
GCA_001482495.1	CONTIG	Bacillus cereus	Bacillus sp.	G3(2015)	5433652	34.9251	120	83170
GCA_001518875.1	COMPLETE	Bacillus cereus	Bacillus cereus	FORC_013	5678662	35.155	2	5418913
GCA_001548175.1	COMPLETE	Bacillus cereus	Bacillus thuringiensis	Pasteur Institute Standard strain	6870591	35.0273	9	5896839
GCA_001563515.1	SCAFFOLD	Bacillus cereus	Bacillus sp.	JH7	5589270	34.956	35	3345253
GCA_001635995.1	COMPLETE	Bacillus cereus	Bacillus cereus	HN001	5980834	34.9654	3	5404176
GCA_000635895.2	COMPLETE	Bacillus cereus	Bacillus cereus	A1	5734615	35.1145	4	5352307
GCA_001677965.1	CONTIG	Bacillus cereus	Bacillus cereus	MROC2	5453060	35.0359	36	508547
GCA_001677055.1	SCAFFOLD	Bacillus cereus	Bacillus thuringiensis	BGSC 4BT1	5776387	34.9403	46	381584
GCA_001692675.1	COMPLETE	Bacillus cereus	Bacillus thuringiensis	KNU-07	6152737	34.9021	3	5344151
GCA_001721145.1	COMPLETE	Bacillus cereus	Bacillus cereus	FORC_024	5430118	35.3166	1	5430118
GCA_001679765.1	CHROMOSOME	Bacillus cereus	Bacillus sp.	B25(2016b)	5113413	35.0681	1	5113413
GCA_001757745.1	CONTIG	Bacillus cereus	Bacillus thuringiensis	GOE4	6008382	34.7802	63	327022
GCA_001699805.1	CONTIG	Bacillus cereus	Bacillus cereus	LCR12	6031538	34.8161	40	3706762
GCA_001913405.1	CONTIG	Bacillus cereus	Bacillus cereus	MOD1_Bc23	5638976	34.8258	123	78492
GCA_001913455.1	CONTIG	Bacillus cereus	Bacillus cereus	MOD1_Bc21	6139350	34.7697	269	52541
GCA_001913635.1	CONTIG	Bacillus cereus	Bacillus cereus	MOD1_Bc85	5358633	35.0731	95	132233
GCA_001913475.1	SCAFFOLD	Bacillus cereus	Bacillus cereus	MOD1_Bc68	5632865	34.8604	255	52489
GCA_001913575.1	SCAFFOLD	Bacillus cereus	Bacillus cereus	MOD1_Bc139	5620112	34.9064	37	914476
GCA_001913555.1	SCAFFOLD	Bacillus cereus	Bacillus cereus	MOD1_Bc137	6431230	34.6909	312	47653
GCA_001675515.1	COMPLETE	Bacillus cereus	Bacillus thuringiensis	ST7	6286121	35.1361	5	5665360
GCA_001729295.1	CONTIG	Bacillus cereus	Bacillus cereus	A9	5111906	35.0278	228	36092
GCA_001729445.1	CONTIG	Bacillus cereus	Bacillus cereus	A50	5372944	34.992	231	39153
GCA_001895235.1	SCAFFOLD	Bacillus cereus	Bacillus cereus	16SBCL1279	5310142	35.1136	109	87676
GCA_001913625.1	CONTIG	Bacillus cereus	Bacillus cereus	MOD1_Bc77	5277472	35.0678	66	138022
GCA_002021465.1	SCAFFOLD	Bacillus cereus	Bacillus cereus	MOD1_Bc92	5684423	34.9526	318	38192
GCA_001757675.1	CONTIG	Bacillus cereus	Bacillus thuringiensis	GOE1	5359363	35.0552	30	773380
GCA_001757685.1	CONTIG	Bacillus cereus	Bacillus thuringiensis	GOE2	5356766	35.0597	43	1123256
GCA_001757695.1	CONTIG	Bacillus cereus	Bacillus thuringiensis	GOE3	5347504	35.0754	60	245124
GCA_001836235.1	SCAFFOLD	Bacillus cereus	Bacillus sp.	HMSC036E02	5615118	34.8176	90	231903
GCA_001880115.1	SCAFFOLD	Bacillus cereus	Bacillus thuringiensis	HD-133	6438270	34.7022	214	67785
GCA_001880125.1	SCAFFOLD	Bacillus cereus	Bacillus thuringiensis	BP865	6408259	34.6917	225	99607
GCA_001816185.1	CONTIG	Bacillus cereus	Bacillus sp.	RZ2MS9	5297604	35.0488	33	1097374
GCA_001883865.1	CONTIG	Bacillus cereus	Bacillus cereus	N31	5491020	34.9378	72	228504
GCA_001883965.1	CONTIG	Bacillus cereus	Bacillus cereus	A8S3	5779393	34.9693	138	140095
GCA_001883975.1	CONTIG	Bacillus cereus	Bacillus cereus	Co15	5605775	34.8765	100	152462
GCA_900142155.1	SCAFFOLD	Bacillus cereus	Bacillus sp.	CL25	5602407	35.1117	57	275508
GCA_001968805.1	CONTIG	Bacillus cereus	Bacillus thuringiensis	INTA Fr7-4	5996018	34.8666	80	211777
GCA_001940445.1	SCAFFOLD	Bacillus cereus	Bacillus sp.	MB366	5318145	35.2763	177	1040035
GCA_002000005.1	COMPLETE	Bacillus cereus	Bacillus cereus	FORC021	5373294	35.3594	2	5331694
GCA_001982855.1	CONTIG	Bacillus cereus	Bacillus cereus	MOD1_Bc149	5303173	35.0377	178	61170
GCA_002014895.1	CONTIG	Bacillus cereus	Bacillus cereus	FSL R5-0811	5659188	35.065	215	71904
GCA_002024535.1	CONTIG	Bacillus cereus	Bacillus cereus	E41	5392392	35.0607	29	500174
GCA_002021445.1	SCAFFOLD	Bacillus cereus	Bacillus cereus	MOD1_Bc71	5332404	34.9693	80	158068
GCA_002021455.1	SCAFFOLD	Bacillus cereus	Bacillus cereus	MOD1_Bc73	5248827	35.0553	64	168159
GCA_002021515.1	SCAFFOLD	Bacillus cereus	Bacillus cereus	MOD1_Bc86	5564853	34.9214	89	174484
GCA_002021535.1	SCAFFOLD	Bacillus cereus	Bacillus cereus	MOD1_Bc93	5385465	35.0224	101	118099
GCA_002021545.1	SCAFFOLD	Bacillus cereus	Bacillus cereus	MOD1_Bc30	6443875	34.6814	243	60099
GCA_002173755.1	COMPLETE	Bacillus cereus	Bacillus thuringiensis	SCG04-02	5878235	35.0889	5	5436019
GCA_002146315.1	CONTIG	Bacillus cereus	Bacillus thuringiensis	BGSC 4AE1	6242131	35.1134	209	58253
GCA_002146925.1	CONTIG	Bacillus cereus	Bacillus thuringiensis	BGSC 4H2	5371015	35.1724	30	660830
GCA_002146945.1	CONTIG	Bacillus cereus	Bacillus thuringiensis	BGSC 4I4	6401925	35.1611	276	42877
GCA_002147055.1	CONTIG	Bacillus cereus	Bacillus thuringiensis	BGSC 4BF1	6072870	34.7423	84	400127
GCA_002147085.1	CONTIG	Bacillus cereus	Bacillus thuringiensis	BGSC 4CB1	6270096	35.0324	219	56066
GCA_002147105.1	CONTIG	Bacillus cereus	Bacillus thuringiensis	BGSC 4G1	6366929	35.1568	215	55304
GCA_002147185.1	CONTIG	Bacillus cereus	Bacillus thuringiensis	BGSC 4J3	7045912	34.8159	278	53087
GCA_002147235.1	CONTIG	Bacillus cereus	Bacillus thuringiensis	BGSC 4J4	6178927	35.0251	185	74956
GCA_002147245.1	CONTIG	Bacillus cereus	Bacillus thuringiensis	BGSC 4L3	6819280	34.7658	272	66433
GCA_002147295.1	CONTIG	Bacillus cereus	Bacillus thuringiensis	BGSC 4M3	5694246	35.0734	50	372463
GCA_002147375.1	CONTIG	Bacillus cereus	Bacillus thuringiensis	BGSC 4T1	6336696	35.1799	199	58722
GCA_002147415.1	CONTIG	Bacillus cereus	Bacillus thuringiensis	BGSC 4W1	6685559	34.6428	134	189486
GCA_002147535.1	CONTIG	Bacillus cereus	Bacillus thuringiensis	HD5	6745498	34.7304	160	109024
GCA_002147565.1	CONTIG	Bacillus cereus	Bacillus thuringiensis	T07019	7214290	34.8008	277	57356
GCA_002147575.1	CONTIG	Bacillus cereus	Bacillus thuringiensis	T07005	6815382	34.868	213	71882
GCA_002147605.1	CONTIG	Bacillus cereus	Bacillus thuringiensis	T07030	6896209	34.7668	257	58741
GCA_002147635.1	CONTIG	Bacillus cereus	Bacillus thuringiensis	T07128	6154848	35.032	175	74956
GCA_002147645.1	CONTIG	Bacillus cereus	Bacillus thuringiensis	T07148	6562772	34.8614	213	59219
GCA_002147685.1	CONTIG	Bacillus cereus	Bacillus thuringiensis	T07153	6483654	34.883	200	68927
GCA_002147715.1	CONTIG	Bacillus cereus	Bacillus thuringiensis	T63001	5521607	35.1392	53	264772
GCA_002147725.1	CONTIG	Bacillus cereus	Bacillus thuringiensis	T07183	6852066	34.7582	244	57014
GCA_002147745.1	CONTIG	Bacillus cereus	Bacillus thuringiensis	T69001	5665792	35.1684	62	257610
GCA_002146445.1	SCAFFOLD	Bacillus cereus	Bacillus thuringiensis	BGSC 4AR1	6234285	34.721	67	553099
GCA_002146465.1	SCAFFOLD	Bacillus cereus	Bacillus thuringiensis	BGSC 4AZ1	5367473	35.1217	37	478818
GCA_002146545.1	SCAFFOLD	Bacillus cereus	Bacillus thuringiensis	BGSC 4AT1	6217009	34.6841	78	589316
GCA_002146595.1	SCAFFOLD	Bacillus cereus	Bacillus thuringiensis	BGSC 4AW1	6719392	34.7519	166	109024
GCA_002146865.1	SCAFFOLD	Bacillus cereus	Bacillus thuringiensis	BGSC 4CA1	6218479	34.6834	77	308443
GCA_002147155.1	SCAFFOLD	Bacillus cereus	Bacillus thuringiensis	BGSC 4J2	6720226	34.8064	316	51924
GCA_002147165.1	SCAFFOLD	Bacillus cereus	Bacillus thuringiensis	BGSC 4J1	6693370	34.9177	262	55154
GCA_002147255.1	SCAFFOLD	Bacillus cereus	Bacillus thuringiensis	BGSC 4J5	6707290	34.7537	183	92738
GCA_900176455.1	CONTIG	Bacillus cereus	Bacillus sp.	JKS001846	5960670	34.984	2	5442097
GCA_002147435.1	SCAFFOLD	Bacillus cereus	Bacillus thuringiensis	BGSC 4X1	6649920	34.8853	219	86726
GCA_002147555.1	SCAFFOLD	Bacillus cereus	Bacillus thuringiensis	I13	7039360	34.8022	261	56612
GCA_002147655.1	SCAFFOLD	Bacillus cereus	Bacillus thuringiensis	T07151	5823474	34.9959	52	504869
GCA_002147825.1	SCAFFOLD	Bacillus cereus	Bacillus thuringiensis	BGSC 4AM1	7868853	34.7639	409	77032
GCA_002147955.1	SCAFFOLD	Bacillus cereus	Bacillus thuringiensis	BGSC 4BU1	6517023	34.7263	118	206450
GCA_002147965.1	SCAFFOLD	Bacillus cereus	Bacillus thuringiensis	BGSC 4BW1	6326082	35.0271	167	135681
GCA_002148045.1	SCAFFOLD	Bacillus cereus	Bacillus thuringiensis	BGSC 4CF1	6391128	34.8938	204	168722
GCA_002148155.1	SCAFFOLD	Bacillus cereus	Bacillus thuringiensis	T30001	7437736	34.629	295	81798
GCA_900176805.1	SCAFFOLD	Bacillus cereus	Bacillus cereus	16-00196	5670373	35.0639	77	343913
GCA_900176935.1	SCAFFOLD	Bacillus cereus	Bacillus cereus	16-00198	5621516	34.9882	128	185879
GCA_900176955.1	SCAFFOLD	Bacillus cereus	Bacillus cereus	16-00184	5908979	34.9127	230	84589
GCA_900176995.1	SCAFFOLD	Bacillus cereus	Bacillus cereus	16-00187	5573574	35.0743	80	258936
GCA_900177025.1	SCAFFOLD	Bacillus cereus	Bacillus cereus	16-00188	5582442	35.0663	87	217117
GCA_002214705.1	COMPLETE	Bacillus cereus	Bacillus cereus	D12_2	5369104	35.2872	1	5369104
GCA_002214765.1	COMPLETE	Bacillus cereus	Bacillus cereus	FORC_048	5358595	35.2711	1	5358595
GCA_002215175.1	COMPLETE	Bacillus cereus	Bacillus cereus	K8	5721108	35.0973	3	5329684
GCA_002216125.1	COMPLETE	Bacillus cereus	Bacillus cereus	M13	5600741	35.2989	4	5498820
GCA_002184245.1	COMPLETE	Bacillus cereus	Bacillus thuringiensis	YGD22-03	5675543	35.1334	6	5420545
GCA_002222555.1	COMPLETE	Bacillus cereus	Bacillus thuringiensis	c25	5661190	35.1405	2	5334660
GCA_002218325.1	SCAFFOLD	Bacillus cereus	Bacillus sp.	M13(2017)	5873661	34.842	51	309359
GCA_002236945.1	SCAFFOLD	Bacillus cereus	Bacillus thuringiensis	HD133	6512057	34.7341	289	67205
GCA_900100505.1	SCAFFOLD	Bacillus cereus	Bacillus sp.	CL96	5600875	35.0718	49	287874
GCA_900107565.1	SCAFFOLD	Bacillus cereus	Bacillus sp.	CL115	5598114	35.0875	55	288071
GCA_002200085.1	CONTIG	Bacillus cereus	Bacillus cereus	MOD1_Bc230	5992149	34.7109	93	142006
GCA_002199125.1	SCAFFOLD	Bacillus cereus	Bacillus cereus	MOD1_Bc57	5724585	34.8325	126	94754
GCA_002199335.1	SCAFFOLD	Bacillus cereus	Bacillus cereus	MOD1_Bc207	5923882	34.859	217	55080
GCA_002200015.1	SCAFFOLD	Bacillus cereus	Bacillus cereus	MOD1_Bc203	5478803	35.0066	136	128895
GCA_002200055.1	SCAFFOLD	Bacillus cereus	Bacillus cereus	MOD1_Bc235	6314530	34.7228	277	53327
GCA_002200175.1	SCAFFOLD	Bacillus cereus	Bacillus cereus	MOD1_Bc231	6417642	34.6844	306	46526
GCA_002201555.1	SCAFFOLD	Bacillus cereus	Bacillus cereus	MOD1_Bc218	5768940	34.8947	81	156769
GCA_002201665.1	SCAFFOLD	Bacillus cereus	Bacillus cereus	MOD1_Bc219	5310980	35.0716	43	237391
GCA_002224345.1	COMPLETE	Bacillus cereus	Bacillus cereus	C1L	6047547	34.9898	4	5312355
GCA_002233595.1	CONTIG	Bacillus cereus	Bacillus sp.	KbaL1	5667538	35.0245	70	238319
GCA_002550115.1	SCAFFOLD	Bacillus cereus	Bacillus cereus	AFS099306	5330431	34.9977	88	157348
GCA_002550315.1	SCAFFOLD	Bacillus cereus	Bacillus cereus	AFS097377	5716291	34.8742	143	252629
GCA_002550515.1	SCAFFOLD	Bacillus cereus	Bacillus cereus	AFS095548	5948385	34.7529	78	212290
GCA_002550705.1	SCAFFOLD	Bacillus cereus	Bacillus cereus	AFS093397	5901205	34.6959	107	234861
GCA_002551625.1	SCAFFOLD	Bacillus cereus	Bacillus cereus	AFS088784	6092379	34.6507	128	210419
GCA_002552115.1	SCAFFOLD	Bacillus cereus	Bacillus cereus	AFS096642	5767199	34.8556	91	238937
GCA_002552335.1	SCAFFOLD	Bacillus cereus	Bacillus cereus	AFS095084	6002298	34.7609	175	91850
GCA_002552635.1	SCAFFOLD	Bacillus cereus	Bacillus cereus	AFS091626	6235361	34.6364	200	120237
GCA_002552725.1	CONTIG	Bacillus cereus	Bacillus cereus	AFS090123	6062214	34.7583	112	266809
GCA_002550595.1	SCAFFOLD	Bacillus cereus	Bacillus cereus	AFS094413	5973460	34.7885	159	115984
GCA_002551775.1	SCAFFOLD	Bacillus cereus	Bacillus cereus	AFS099102	5792959	34.7546	60	325901
GCA_002551975.1	SCAFFOLD	Bacillus cereus	Bacillus cereus	AFS097219	5985663	34.7527	150	168286
GCA_002552015.1	SCAFFOLD	Bacillus cereus	Bacillus cereus	AFS097130	5912203	34.7588	141	135557
GCA_002552275.1	SCAFFOLD	Bacillus cereus	Bacillus cereus	AFS095703	5969957	34.7763	106	201824
GCA_002552315.1	SCAFFOLD	Bacillus cereus	Bacillus cereus	AFS095498	5895134	34.771	77	266809
GCA_002552465.1	SCAFFOLD	Bacillus cereus	Bacillus cereus	AFS093925	6087827	34.6479	152	208519
GCA_002552895.1	SCAFFOLD	Bacillus cereus	Bacillus cereus	AFS099621	5878800	34.7625	99	239464
GCA_002566605.1	CONTIG	Bacillus cereus	Bacillus cereus	AFS077000	5793240	34.8584	111	169199
GCA_002566675.1	CONTIG	Bacillus cereus	Bacillus cereus	AFS075781	5964597	34.7261	121	153016
GCA_002566925.1	CONTIG	Bacillus cereus	Bacillus cereus	AFS073631	6307854	34.6724	222	176648
GCA_002552095.1	SCAFFOLD	Bacillus cereus	Bacillus thuringiensis	AFS096719	5975109	34.7133	154	192612
GCA_002553205.1	SCAFFOLD	Bacillus cereus	Bacillus thuringiensis	AFS093334	6026494	34.7426	123	210369
GCA_002552875.1	CONTIG	Bacillus cereus	Bacillus cereus	AFS099737	5732384	35.0643	72	236658
GCA_002574205.1	CONTIG	Bacillus cereus	Bacillus cereus	AFS057502	5782055	34.8619	102	192121
GCA_002576955.1	CONTIG	Bacillus cereus	Bacillus cereus	AFS044520	6028976	34.6426	93	210479
GCA_002550155.1	SCAFFOLD	Bacillus cereus	Bacillus cereus	AFS098742	5960179	34.7984	106	186958
GCA_002550365.1	SCAFFOLD	Bacillus cereus	Bacillus cereus	AFS097327	5882309	34.7911	88	201173
GCA_002550555.1	SCAFFOLD	Bacillus cereus	Bacillus cereus	AFS095018	6005053	34.8539	99	187301
GCA_002550775.1	SCAFFOLD	Bacillus cereus	Bacillus cereus	AFS092659	5872668	35.062	289	120066
GCA_002551635.1	SCAFFOLD	Bacillus cereus	Bacillus cereus	AFS088704	5663684	34.8776	147	114205
GCA_002552455.1	SCAFFOLD	Bacillus cereus	Bacillus cereus	AFS094460	5749200	35.0529	81	223210
GCA_002552485.1	SCAFFOLD	Bacillus cereus	Bacillus cereus	AFS093833	6118066	34.7596	129	192172
GCA_002552505.1	SCAFFOLD	Bacillus cereus	Bacillus cereus	AFS093186	5705006	34.8603	90	239198
GCA_002552995.1	SCAFFOLD	Bacillus cereus	Bacillus cereus	AFS097474	5906770	34.7763	264	324638
GCA_002553345.1	SCAFFOLD	Bacillus cereus	Bacillus cereus	AFS090431	5438787	35.1493	100	266756
GCA_002553395.1	SCAFFOLD	Bacillus cereus	Bacillus cereus	AFS089527	6092197	34.6502	147	209596
GCA_002584305.1	SCAFFOLD	Bacillus cereus	Bacillus cereus	AFS034541	5627186	34.8807	56	330095
GCA_002584465.1	SCAFFOLD	Bacillus cereus	Bacillus cereus	AFS033081	5238489	35.0418	84	218318
GCA_002584345.1	SCAFFOLD	Bacillus cereus	Bacillus cereus	AFS033276	5604577	34.897	75	517083
GCA_002584675.1	SCAFFOLD	Bacillus cereus	Bacillus cereus	AFS031264	5978379	34.6865	188	87502
GCA_002584765.1	SCAFFOLD	Bacillus cereus	Bacillus cereus	AFS030991	5740159	34.8189	63	253442
GCA_002584775.1	SCAFFOLD	Bacillus cereus	Bacillus cereus	AFS030742	5806331	34.8301	94	192573
GCA_002584845.1	SCAFFOLD	Bacillus cereus	Bacillus cereus	AFS030475	6088187	34.7028	132	135535
GCA_002585005.1	SCAFFOLD	Bacillus cereus	Bacillus cereus	AFS029617	5720336	34.9055	86	191847
GCA_002585165.1	SCAFFOLD	Bacillus cereus	Bacillus cereus	AFS037584	6011995	34.7195	298	65287
GCA_002585385.1	SCAFFOLD	Bacillus cereus	Bacillus cereus	AFS035954	5983744	34.8619	365	289253
GCA_002585595.1	SCAFFOLD	Bacillus cereus	Bacillus cereus	AFS035044	6030816	34.611	86	215261
GCA_002585665.1	SCAFFOLD	Bacillus cereus	Bacillus cereus	AFS033440	6081928	34.6837	139	143514
GCA_002585695.1	SCAFFOLD	Bacillus cereus	Bacillus cereus	AFS033741	5270486	35.0337	108	151728
GCA_002504205.1	CHROMOSOME	Bacillus cereus	Bacillus cereus	BHU1	5204644	35.1011	1	5204644
GCA_002555365.1	SCAFFOLD	Bacillus cereus	Bacillus thuringiensis	AFS018409	6381065	34.6809	434	44987
GCA_002569275.1	SCAFFOLD	Bacillus cereus	Bacillus thuringiensis	AFS075487	5637755	34.9523	84	279360
GCA_002569645.1	SCAFFOLD	Bacillus cereus	Bacillus thuringiensis	AFS080155	5941465	34.7474	132	208488
GCA_002572135.1	SCAFFOLD	Bacillus cereus	Bacillus thuringiensis	AFS061780	6369170	34.6862	396	62607
GCA_002581075.1	SCAFFOLD	Bacillus cereus	Bacillus thuringiensis	AFS043930	6375610	34.67	395	48215
GCA_002589015.1	SCAFFOLD	Bacillus cereus	Bacillus thuringiensis	AFS031473	6367201	34.672	417	52400
GCA_002589045.1	SCAFFOLD	Bacillus cereus	Bacillus thuringiensis	AFS034084	6384973	34.6745	419	58350
GCA_002557925.1	SCAFFOLD	Bacillus cereus	Bacillus cereus	AFS013997	6005644	34.7496	110	141002
GCA_002557995.1	SCAFFOLD	Bacillus cereus	Bacillus cereus	AFS012400	5708655	35.1013	158	107141
GCA_002558085.1	SCAFFOLD	Bacillus cereus	Bacillus cereus	AFS011950	5982350	34.7625	116	210769
GCA_002558165.1	SCAFFOLD	Bacillus cereus	Bacillus cereus	AFS013685	5654926	34.9304	95	209550
GCA_002558125.1	SCAFFOLD	Bacillus cereus	Bacillus cereus	AFS013880	5976817	34.7889	103	171535
GCA_002558245.1	SCAFFOLD	Bacillus cereus	Bacillus cereus	AFS011918	5627559	34.9534	74	305590
GCA_002558285.1	SCAFFOLD	Bacillus cereus	Bacillus cereus	AFS007234	5917042	34.7704	199	82568
GCA_002558365.1	SCAFFOLD	Bacillus cereus	Bacillus cereus	AFS007158	5860592	34.9265	333	79118
GCA_002558375.1	SCAFFOLD	Bacillus cereus	Bacillus cereus	AFS006766	5770616	34.7848	109	167687
GCA_002558435.1	SCAFFOLD	Bacillus cereus	Bacillus cereus	AFS006512	5954270	34.7604	145	153769
GCA_002558445.1	SCAFFOLD	Bacillus cereus	Bacillus cereus	AFS006065	5714746	34.8425	77	312927
GCA_002558465.1	SCAFFOLD	Bacillus cereus	Bacillus cereus	AFS006012	5746006	34.8423	105	177456
GCA_002558475.1	SCAFFOLD	Bacillus cereus	Bacillus cereus	AFS005901	5801206	34.7314	84	204988
GCA_002558615.1	SCAFFOLD	Bacillus cereus	Bacillus cereus	AFS004498	5599458	34.914	106	157564
GCA_002558645.1	SCAFFOLD	Bacillus cereus	Bacillus cereus	AFS004414	6312137	34.6836	404	53385
GCA_002558665.1	SCAFFOLD	Bacillus cereus	Bacillus cereus	AFS003807	6151000	34.6605	170	167445
GCA_002558705.1	SCAFFOLD	Bacillus cereus	Bacillus cereus	AFS003410	5705132	34.8624	80	192046
GCA_002558735.1	SCAFFOLD	Bacillus cereus	Bacillus cereus	AFS003289	5807580	34.8002	108	198159
GCA_002558745.1	SCAFFOLD	Bacillus cereus	Bacillus cereus	AFS003338	6054880	34.8707	285	76877
GCA_002558765.1	SCAFFOLD	Bacillus cereus	Bacillus cereus	AFS003117	5960853	34.7259	144	106941
GCA_002558845.1	SCAFFOLD	Bacillus cereus	Bacillus cereus	AFS002848	6227072	34.5518	64	324297
GCA_002558985.1	SCAFFOLD	Bacillus cereus	Bacillus cereus	AFS002094	6036099	34.8247	136	106391
GCA_002559035.1	SCAFFOLD	Bacillus cereus	Bacillus cereus	AFS001073	5828541	34.7636	86	282661
GCA_002559055.1	SCAFFOLD	Bacillus cereus	Bacillus cereus	AFS001977	5979459	34.7631	122	138084
GCA_002559065.1	SCAFFOLD	Bacillus cereus	Bacillus cereus	AFS001538	5852042	34.8516	130	134946
GCA_002559115.1	SCAFFOLD	Bacillus cereus	Bacillus cereus	AFS006340	6031569	34.7345	188	115977
GCA_002559125.1	SCAFFOLD	Bacillus cereus	Bacillus cereus	AFS005998	6270794	34.6613	163	191986
GCA_002559205.1	SCAFFOLD	Bacillus cereus	Bacillus cereus	AFS004748	6259553	34.6477	193	121233
GCA_002559225.1	SCAFFOLD	Bacillus cereus	Bacillus cereus	AFS004701	5473465	35.0168	66	209729
GCA_002559275.1	SCAFFOLD	Bacillus cereus	Bacillus cereus	AFS002530	5743244	34.9158	56	508013
GCA_002559355.1	SCAFFOLD	Bacillus cereus	Bacillus cereus	AFS002102	6087535	34.7842	77	331863
GCA_002559365.1	SCAFFOLD	Bacillus cereus	Bacillus cereus	AFS001900	6024851	34.9547	480	42916
GCA_002559425.1	SCAFFOLD	Bacillus cereus	Bacillus cereus	AFS001542	5821244	34.827	81	197350
GCA_002559435.1	SCAFFOLD	Bacillus cereus	Bacillus cereus	AFS000937	5959697	34.7585	104	177217
GCA_002559495.1	SCAFFOLD	Bacillus cereus	Bacillus cereus	AFS000724	5870610	34.7511	212	69778
GCA_002559505.1	SCAFFOLD	Bacillus cereus	Bacillus cereus	AFS000524	5773159	34.7878	97	138757
GCA_002559545.1	SCAFFOLD	Bacillus cereus	Bacillus cereus	AFS000175	6102105	34.6383	162	111903
GCA_002559565.1	SCAFFOLD	Bacillus cereus	Bacillus cereus	AFS000144	5993675	34.7376	349	54155
GCA_002559595.1	SCAFFOLD	Bacillus cereus	Bacillus cereus	AFS028514	5949927	34.7574	170	116063
GCA_002559645.1	SCAFFOLD	Bacillus cereus	Bacillus cereus	AFS028516	6097096	34.7265	176	95015
GCA_002559685.1	SCAFFOLD	Bacillus cereus	Bacillus cereus	AFS028424	5752518	34.8776	114	171269
GCA_002559715.1	SCAFFOLD	Bacillus cereus	Bacillus cereus	AFS028351	5726017	34.8454	95	272839
GCA_002559735.1	SCAFFOLD	Bacillus cereus	Bacillus cereus	AFS027898	6120628	34.62	169	164381
GCA_002559765.1	SCAFFOLD	Bacillus cereus	Bacillus cereus	AFS028292	5939218	34.7742	388	218293
GCA_002559915.1	SCAFFOLD	Bacillus cereus	Bacillus cereus	AFS026537	5693789	34.8811	104	197953
GCA_002559945.1	SCAFFOLD	Bacillus cereus	Bacillus cereus	AFS026439	6122598	34.6409	233	79419
GCA_002559985.1	SCAFFOLD	Bacillus cereus	Bacillus cereus	AFS025909	6092215	34.6936	186	85992
GCA_002560035.1	SCAFFOLD	Bacillus cereus	Bacillus cereus	AFS025653	5885824	34.7584	90	286681
GCA_002560075.1	SCAFFOLD	Bacillus cereus	Bacillus cereus	AFS025490	6046737	34.6969	112	168331
GCA_002560105.1	SCAFFOLD	Bacillus cereus	Bacillus cereus	AFS025457	5998491	34.753	96	203899
GCA_002560115.1	SCAFFOLD	Bacillus cereus	Bacillus cereus	AFS025349	5376444	34.9599	59	238786
GCA_002560175.1	SCAFFOLD	Bacillus cereus	Bacillus cereus	AFS025120	5991422	34.6997	131	179843
GCA_002560215.1	SCAFFOLD	Bacillus cereus	Bacillus cereus	AFS024973	5719021	34.8954	116	332178
GCA_002560225.1	SCAFFOLD	Bacillus cereus	Bacillus cereus	AFS024847	5817247	34.7907	161	85933
GCA_002560255.1	SCAFFOLD	Bacillus cereus	Bacillus cereus	AFS024693	5963808	34.7727	101	174386
GCA_002560265.1	SCAFFOLD	Bacillus cereus	Bacillus cereus	AFS024629	6051916	34.6811	127	179897
GCA_002560295.1	SCAFFOLD	Bacillus cereus	Bacillus cereus	AFS024540	5856760	34.7663	157	96846
GCA_002560385.1	SCAFFOLD	Bacillus cereus	Bacillus cereus	AFS023898	5999580	34.7595	124	197415
GCA_002560395.1	SCAFFOLD	Bacillus cereus	Bacillus cereus	AFS023730	5688348	34.8136	57	340039
GCA_002560415.1	SCAFFOLD	Bacillus cereus	Bacillus cereus	AFS023720	6027484	34.9599	489	42233
GCA_002560525.1	SCAFFOLD	Bacillus cereus	Bacillus cereus	AFS023425	5829260	34.8065	142	109072
GCA_002560715.1	SCAFFOLD	Bacillus cereus	Bacillus cereus	AFS022438	5849610	34.7112	178	116846
GCA_002560955.1	SCAFFOLD	Bacillus cereus	Bacillus cereus	AFS018489	5904115	34.7624	84	205216
GCA_002561035.1	SCAFFOLD	Bacillus cereus	Bacillus cereus	AFS018281	5745930	34.8541	93	199833
GCA_002561095.1	SCAFFOLD	Bacillus cereus	Bacillus cereus	AFS018041	5954170	34.7805	106	245432
GCA_002561115.1	SCAFFOLD	Bacillus cereus	Bacillus cereus	AFS017947	5858068	34.7438	110	203570
GCA_002561135.1	SCAFFOLD	Bacillus cereus	Bacillus cereus	AFS017700	6213017	34.6953	168	110917
GCA_002561205.1	SCAFFOLD	Bacillus cereus	Bacillus cereus	AFS017211	6074493	34.7613	121	188341
GCA_002561255.1	SCAFFOLD	Bacillus cereus	Bacillus cereus	AFS017068	5767061	34.8319	96	216560
GCA_002561355.1	SCAFFOLD	Bacillus cereus	Bacillus cereus	AFS016599	6002805	34.9623	493	40120
GCA_002561385.1	SCAFFOLD	Bacillus cereus	Bacillus cereus	AFS016365	5787630	34.7366	106	164883
GCA_002561535.1	SCAFFOLD	Bacillus cereus	Bacillus cereus	AFS014847	5971667	34.7483	319	54311
GCA_002561575.1	SCAFFOLD	Bacillus cereus	Bacillus cereus	AFS014679	5779325	34.7353	80	257558
GCA_002561635.1	SCAFFOLD	Bacillus cereus	Bacillus cereus	AFS014136	5809111	34.8113	76	259951
GCA_002561655.1	SCAFFOLD	Bacillus cereus	Bacillus cereus	AFS011531	5787055	34.9277	99	138779
GCA_002561715.1	SCAFFOLD	Bacillus cereus	Bacillus cereus	AFS011058	5938848	34.9935	464	37381
GCA_002561725.1	SCAFFOLD	Bacillus cereus	Bacillus cereus	AFS011006	6038600	34.8475	499	39419
GCA_002561745.1	SCAFFOLD	Bacillus cereus	Bacillus cereus	AFS019647	5883385	34.7143	107	238229
GCA_002561805.1	SCAFFOLD	Bacillus cereus	Bacillus cereus	AFS018668	5524217	35.005	109	200463
GCA_002561885.1	SCAFFOLD	Bacillus cereus	Bacillus cereus	AFS017032	5822599	34.8418	244	59858
GCA_002561925.1	SCAFFOLD	Bacillus cereus	Bacillus cereus	AFS015939	6383421	34.5451	456	123914
GCA_002561945.1	SCAFFOLD	Bacillus cereus	Bacillus cereus	AFS015717	6118601	34.8497	114	161943
GCA_002561965.1	SCAFFOLD	Bacillus cereus	Bacillus cereus	AFS015304	5935684	34.6037	68	297592
GCA_002562015.1	SCAFFOLD	Bacillus cereus	Bacillus cereus	AFS014598	5882135	34.7522	86	210995
GCA_002562085.1	SCAFFOLD	Bacillus cereus	Bacillus cereus	AFS011202	6003279	34.7383	170	88697
GCA_002562125.1	SCAFFOLD	Bacillus cereus	Bacillus cereus	AFS010831	6011774	34.8041	152	271871
GCA_002562165.1	SCAFFOLD	Bacillus cereus	Bacillus cereus	AFS010272	6127803	34.6988	121	201057
GCA_002562215.1	SCAFFOLD	Bacillus cereus	Bacillus cereus	AFS009840	5262315	35.0714	72	194917
GCA_002562265.1	SCAFFOLD	Bacillus cereus	Bacillus cereus	AFS009778	5895485	34.7605	112	203558
GCA_002562285.1	SCAFFOLD	Bacillus cereus	Bacillus cereus	AFS009734	5628667	34.9415	95	327910
GCA_002562335.1	SCAFFOLD	Bacillus cereus	Bacillus cereus	AFS009443	6007860	34.7232	176	110416
GCA_002562345.1	SCAFFOLD	Bacillus cereus	Bacillus cereus	AFS009411	6017920	34.7113	114	210368
GCA_002562495.1	SCAFFOLD	Bacillus cereus	Bacillus cereus	AFS009093	5662421	34.8573	105	170372
GCA_002562505.1	SCAFFOLD	Bacillus cereus	Bacillus cereus	AFS009035	6248801	34.6869	156	240088
GCA_002562555.1	SCAFFOLD	Bacillus cereus	Bacillus cereus	AFS008436	5777085	34.7615	97	223014
GCA_002562575.1	SCAFFOLD	Bacillus cereus	Bacillus cereus	AFS008413	5721126	34.834	75	381237
GCA_002562585.1	SCAFFOLD	Bacillus cereus	Bacillus cereus	AFS008423	6019463	34.743	208	87502
GCA_002562695.1	SCAFFOLD	Bacillus cereus	Bacillus cereus	AFS007868	6018474	34.7396	177	87167
GCA_002562715.1	SCAFFOLD	Bacillus cereus	Bacillus cereus	AFS007793	6069811	34.6969	259	78939
GCA_002562725.1	SCAFFOLD	Bacillus cereus	Bacillus cereus	AFS007743	5881131	34.8107	99	197716
GCA_002562735.1	SCAFFOLD	Bacillus cereus	Bacillus cereus	AFS007693	5935498	34.8051	91	227988
GCA_002562925.1	SCAFFOLD	Bacillus cereus	Bacillus cereus	AFS029513	6123267	34.7561	118	206444
GCA_002562955.1	SCAFFOLD	Bacillus cereus	Bacillus cereus	AFS029029	5640727	34.8805	65	228139
GCA_002563075.1	SCAFFOLD	Bacillus cereus	Bacillus cereus	AFS021466	5496792	34.9453	63	257228
GCA_002563125.1	SCAFFOLD	Bacillus cereus	Bacillus cereus	AFS020704	5709259	34.9183	91	286439
GCA_002563225.1	SCAFFOLD	Bacillus cereus	Bacillus cereus	AFS020204	6475450	34.4246	73	270488
GCA_002563235.1	SCAFFOLD	Bacillus cereus	Bacillus cereus	AFS020233	5833255	34.7825	170	84605
GCA_002564355.1	SCAFFOLD	Bacillus cereus	Bacillus cereus	AFS088317	5958249	34.757	76	262276
GCA_002564375.1	SCAFFOLD	Bacillus cereus	Bacillus cereus	AFS087824	6067758	34.7086	139	198481
GCA_002564425.1	SCAFFOLD	Bacillus cereus	Bacillus cereus	AFS088052	5934210	34.6849	130	223036
GCA_002564585.1	SCAFFOLD	Bacillus cereus	Bacillus cereus	AFS087654	6076989	34.7644	297	184806
GCA_002564605.1	SCAFFOLD	Bacillus cereus	Bacillus cereus	AFS086407	5918891	34.7522	81	328668
GCA_002564625.1	SCAFFOLD	Bacillus cereus	Bacillus cereus	AFS085871	5927275	34.7347	95	203601
GCA_002564695.1	SCAFFOLD	Bacillus cereus	Bacillus cereus	AFS084075	6153896	34.6938	147	167894
GCA_002564745.1	SCAFFOLD	Bacillus cereus	Bacillus cereus	AFS082524	5885903	34.8554	150	93561
GCA_002564775.1	SCAFFOLD	Bacillus cereus	Bacillus cereus	AFS082261	5843604	34.7216	72	369490
GCA_002564805.1	SCAFFOLD	Bacillus cereus	Bacillus cereus	AFS081512	6108718	34.7654	131	204603
GCA_002564835.1	SCAFFOLD	Bacillus cereus	Bacillus cereus	AFS081153	6077879	34.7527	126	147189
GCA_002564865.1	SCAFFOLD	Bacillus cereus	Bacillus cereus	AFS080756	5908378	34.6932	72	271925
GCA_002564885.1	SCAFFOLD	Bacillus cereus	Bacillus cereus	AFS079942	6060332	34.7006	158	112087
GCA_002565005.1	SCAFFOLD	Bacillus cereus	Bacillus cereus	AFS078211	5892261	34.7977	111	203320
GCA_002565025.1	SCAFFOLD	Bacillus cereus	Bacillus cereus	AFS077972	5953061	34.7337	146	143770
GCA_002565115.1	SCAFFOLD	Bacillus cereus	Bacillus cereus	AFS076729	5889787	34.6948	89	351470
GCA_002565225.1	SCAFFOLD	Bacillus cereus	Bacillus cereus	AFS087793	5698693	34.8471	495	32193
GCA_002565175.1	SCAFFOLD	Bacillus cereus	Bacillus cereus	AFS075467	5760506	34.9554	138	137472
GCA_002565305.1	SCAFFOLD	Bacillus cereus	Bacillus cereus	AFS085674	5867109	35.0019	419	222123
GCA_002565315.1	SCAFFOLD	Bacillus cereus	Bacillus cereus	AFS085606	5769583	34.8185	90	410416
GCA_002565405.1	SCAFFOLD	Bacillus cereus	Bacillus cereus	AFS084744	5920287	34.7515	74	355148
GCA_002565465.1	SCAFFOLD	Bacillus cereus	Bacillus cereus	AFS082943	5856091	34.7264	92	304537
GCA_002565505.1	SCAFFOLD	Bacillus cereus	Bacillus cereus	AFS082683	5767281	34.8336	83	209797
GCA_002565525.1	SCAFFOLD	Bacillus cereus	Bacillus cereus	AFS082409	5540491	34.9442	64	259595
GCA_002565575.1	SCAFFOLD	Bacillus cereus	Bacillus cereus	AFS081367	5438059	34.9472	70	271216
GCA_002565565.1	SCAFFOLD	Bacillus cereus	Bacillus cereus	AFS081469	5805825	34.8385	102	180987
GCA_002565615.1	SCAFFOLD	Bacillus cereus	Bacillus cereus	AFS080604	5871071	34.7309	86	184640
GCA_002565645.1	SCAFFOLD	Bacillus cereus	Bacillus cereus	AFS080536	5863399	34.8049	96	295077
GCA_002565685.1	SCAFFOLD	Bacillus cereus	Bacillus cereus	AFS080002	5748892	34.8239	101	193561
GCA_002565655.1	SCAFFOLD	Bacillus cereus	Bacillus cereus	AFS080281	5886553	34.8384	113	188912
GCA_002565735.1	SCAFFOLD	Bacillus cereus	Bacillus cereus	AFS079244	5935073	34.7742	107	230959
GCA_002565795.1	SCAFFOLD	Bacillus cereus	Bacillus cereus	AFS077084	5908952	34.7492	235	64874
GCA_002565865.1	SCAFFOLD	Bacillus cereus	Bacillus cereus	AFS076596	5739226	34.8873	82	326895
GCA_002565885.1	SCAFFOLD	Bacillus cereus	Bacillus cereus	AFS076401	5862557	34.8609	136	171230
GCA_002566005.1	SCAFFOLD	Bacillus cereus	Bacillus cereus	AFS086892	5795540	34.786	155	116399
GCA_002566045.1	SCAFFOLD	Bacillus cereus	Bacillus cereus	AFS086528	5695936	34.8623	93	238303
GCA_002566185.1	SCAFFOLD	Bacillus cereus	Bacillus cereus	AFS084355	5750209	34.8342	91	209361
GCA_002566205.1	SCAFFOLD	Bacillus cereus	Bacillus cereus	AFS084233	5865320	34.7955	111	204721
GCA_002566225.1	SCAFFOLD	Bacillus cereus	Bacillus cereus	AFS083123	5724095	34.8774	99	191910
GCA_002566365.1	SCAFFOLD	Bacillus cereus	Bacillus cereus	AFS081482	6104187	34.6881	116	195859
GCA_002566455.1	SCAFFOLD	Bacillus cereus	Bacillus cereus	AFS080164	5687383	35.015	61	236648
GCA_002566665.1	SCAFFOLD	Bacillus cereus	Bacillus cereus	AFS076104	5867466	34.7478	88	186837
GCA_002566705.1	SCAFFOLD	Bacillus cereus	Bacillus cereus	AFS075030	5915315	34.6955	75	237265
GCA_002566755.1	SCAFFOLD	Bacillus cereus	Bacillus cereus	AFS074868	5852839	34.8174	173	117734
GCA_002566725.1	SCAFFOLD	Bacillus cereus	Bacillus cereus	AFS075012	5939123	34.6714	113	206332
GCA_002566775.1	SCAFFOLD	Bacillus cereus	Bacillus cereus	AFS074793	5681635	34.8566	94	209550
GCA_002566795.1	SCAFFOLD	Bacillus cereus	Bacillus cereus	AFS074724	5714156	34.8444	139	132131
GCA_002566855.1	SCAFFOLD	Bacillus cereus	Bacillus cereus	AFS074515	5958823	34.7848	100	215643
GCA_002566885.1	SCAFFOLD	Bacillus cereus	Bacillus cereus	AFS074370	5984321	34.7465	287	52992
GCA_002566895.1	SCAFFOLD	Bacillus cereus	Bacillus cereus	AFS073833	5758967	34.8624	90	200819
GCA_002567015.1	SCAFFOLD	Bacillus cereus	Bacillus cereus	AFS073305	5684105	34.8869	96	208036
GCA_002567065.1	SCAFFOLD	Bacillus cereus	Bacillus cereus	AFS072350	6043045	34.8445	382	48308
GCA_002567145.1	SCAFFOLD	Bacillus cereus	Bacillus cereus	AFS072104	5744381	34.8349	130	103558
GCA_002567225.1	SCAFFOLD	Bacillus cereus	Bacillus cereus	AFS071863	5925456	34.782	90	203874
GCA_002567325.1	SCAFFOLD	Bacillus cereus	Bacillus cereus	AFS071440	6004959	34.8634	122	97801
GCA_002567355.1	SCAFFOLD	Bacillus cereus	Bacillus cereus	AFS071251	5738201	34.8921	121	209411
GCA_002567375.1	SCAFFOLD	Bacillus cereus	Bacillus cereus	AFS071107	5876175	34.753	226	84297
GCA_002567415.1	SCAFFOLD	Bacillus cereus	Bacillus cereus	AFS070964	5705753	34.8502	112	163988
GCA_002567405.1	SCAFFOLD	Bacillus cereus	Bacillus cereus	AFS071044	6119696	34.7756	138	125019
GCA_002567445.1	SCAFFOLD	Bacillus cereus	Bacillus cereus	AFS070947	5734696	34.9774	97	179891
GCA_002567465.1	SCAFFOLD	Bacillus cereus	Bacillus cereus	AFS070891	6369849	34.449	141	130651
GCA_002567475.1	SCAFFOLD	Bacillus cereus	Bacillus cereus	AFS070889	5539570	34.9244	72	340840
GCA_002567525.1	SCAFFOLD	Bacillus cereus	Bacillus cereus	AFS070860	6084241	34.6873	124	191989
GCA_002567535.1	SCAFFOLD	Bacillus cereus	Bacillus cereus	AFS070662	5951474	34.8623	94	267718
GCA_002567555.1	SCAFFOLD	Bacillus cereus	Bacillus cereus	AFS070416	5762690	34.8918	72	212982
GCA_002567605.1	SCAFFOLD	Bacillus cereus	Bacillus cereus	AFS069947	5899991	34.9086	91	198068
GCA_002567675.1	SCAFFOLD	Bacillus cereus	Bacillus cereus	AFS068876	5980966	34.6643	72	596347
GCA_002567705.1	SCAFFOLD	Bacillus cereus	Bacillus cereus	AFS068756	6120730	34.7707	140	133279
GCA_002567725.1	SCAFFOLD	Bacillus cereus	Bacillus cereus	AFS068806	5875033	34.7329	109	223328
GCA_002567815.1	SCAFFOLD	Bacillus cereus	Bacillus cereus	AFS067996	5838039	34.7943	247	133224
GCA_002567795.1	SCAFFOLD	Bacillus cereus	Bacillus cereus	AFS068289	6036148	34.7213	142	133011
GCA_002567835.1	SCAFFOLD	Bacillus cereus	Bacillus cereus	AFS067617	6117885	34.6822	117	199253
GCA_002567915.1	SCAFFOLD	Bacillus cereus	Bacillus cereus	AFS066501	6004500	34.7513	140	217678
GCA_002567985.1	SCAFFOLD	Bacillus cereus	Bacillus cereus	AFS066354	5870779	34.6962	100	216253
GCA_002568015.1	SCAFFOLD	Bacillus cereus	Bacillus cereus	AFS065770	5403763	35.0193	85	175076
GCA_002568095.1	SCAFFOLD	Bacillus cereus	Bacillus cereus	AFS065445	5809167	34.7087	111	245560
GCA_002568125.1	SCAFFOLD	Bacillus cereus	Bacillus cereus	AFS064516	6020263	34.7867	116	197200
GCA_002568135.1	SCAFFOLD	Bacillus cereus	Bacillus cereus	AFS064200	5962688	34.7141	132	152483
GCA_002568265.1	SCAFFOLD	Bacillus cereus	Bacillus cereus	AFS065816	5689097	34.8339	86	250479
GCA_002568295.1	SCAFFOLD	Bacillus cereus	Bacillus cereus	AFS064975	5835041	34.7114	73	194810
GCA_002568365.1	SCAFFOLD	Bacillus cereus	Bacillus cereus	AFS063866	5923871	34.7879	181	74382
GCA_002568375.1	SCAFFOLD	Bacillus cereus	Bacillus cereus	AFS063645	5438728	35.023	62	598777
GCA_002568445.1	SCAFFOLD	Bacillus cereus	Bacillus cereus	AFS067315	5857919	34.7458	102	195665
GCA_002568455.1	SCAFFOLD	Bacillus cereus	Bacillus cereus	AFS067297	5883636	34.7387	85	276225
GCA_002568565.1	SCAFFOLD	Bacillus cereus	Bacillus cereus	AFS065496	5695545	34.8109	85	214748
GCA_002570415.1	SCAFFOLD	Bacillus cereus	Bacillus cereus	AFS063234	5765750	34.7867	93	199071
GCA_002570425.1	SCAFFOLD	Bacillus cereus	Bacillus cereus	AFS062641	6087148	34.7733	121	391303
GCA_002570545.1	SCAFFOLD	Bacillus cereus	Bacillus cereus	AFS061148	5794792	34.8412	117	205097
GCA_002570565.1	SCAFFOLD	Bacillus cereus	Bacillus cereus	AFS060105	5909351	34.7501	98	204852
GCA_002570665.1	SCAFFOLD	Bacillus cereus	Bacillus cereus	AFS058833	5785671	34.7952	104	210724
GCA_002570745.1	SCAFFOLD	Bacillus cereus	Bacillus cereus	AFS063157	5663783	34.9301	65	467849
GCA_002570795.1	SCAFFOLD	Bacillus cereus	Bacillus cereus	AFS061928	5954614	34.6936	307	242315
GCA_002570845.1	SCAFFOLD	Bacillus cereus	Bacillus cereus	AFS061448	5754454	34.869	79	326568
GCA_002570985.1	SCAFFOLD	Bacillus cereus	Bacillus cereus	AFS059650	5745342	35.075	68	236555
GCA_002571165.1	SCAFFOLD	Bacillus cereus	Bacillus cereus	AFS060621	6218749	34.6331	218	89512
GCA_002571185.1	SCAFFOLD	Bacillus cereus	Bacillus cereus	AFS060282	6187853	34.7818	126	230315
GCA_002571255.1	SCAFFOLD	Bacillus cereus	Bacillus cereus	AFS059198	5763767	34.776	88	214167
GCA_002574175.1	SCAFFOLD	Bacillus cereus	Bacillus cereus	AFS057690	5821585	34.7995	98	209561
GCA_002574285.1	SCAFFOLD	Bacillus cereus	Bacillus cereus	AFS057097	5759257	34.8321	169	95821
GCA_002574395.1	SCAFFOLD	Bacillus cereus	Bacillus cereus	AFS056399	5999084	34.7132	180	97082
GCA_002574415.1	SCAFFOLD	Bacillus cereus	Bacillus cereus	AFS056025	5740525	34.8726	89	196768
GCA_002574515.1	SCAFFOLD	Bacillus cereus	Bacillus cereus	AFS055486	6103511	34.7034	190	101114
GCA_002574615.1	SCAFFOLD	Bacillus cereus	Bacillus cereus	AFS054178	5756826	34.8814	98	209364
GCA_002574635.1	SCAFFOLD	Bacillus cereus	Bacillus cereus	AFS054163	5705090	34.8102	60	371479
GCA_002574715.1	SCAFFOLD	Bacillus cereus	Bacillus cereus	AFS057596	5694908	34.9092	114	163939
GCA_002574855.1	SCAFFOLD	Bacillus cereus	Bacillus cereus	AFS056099	5911940	34.7461	110	205253
GCA_002574875.1	SCAFFOLD	Bacillus cereus	Bacillus cereus	AFS055648	5402513	35.0255	56	239059
GCA_002574975.1	SCAFFOLD	Bacillus cereus	Bacillus cereus	AFS054833	5703679	34.8587	82	179231
GCA_002575135.1	SCAFFOLD	Bacillus cereus	Bacillus cereus	AFS053406	5795337	35.073	144	213879
GCA_002575155.1	SCAFFOLD	Bacillus cereus	Bacillus cereus	AFS053336	5497622	35.1141	180	74297
GCA_002575175.1	SCAFFOLD	Bacillus cereus	Bacillus cereus	AFS053259	6050784	34.724	127	191984
GCA_002575275.1	SCAFFOLD	Bacillus cereus	Bacillus cereus	AFS052902	5500103	35.0896	75	251300
GCA_002575355.1	SCAFFOLD	Bacillus cereus	Bacillus cereus	AFS052525	5695887	34.8672	87	209529
GCA_002575405.1	SCAFFOLD	Bacillus cereus	Bacillus cereus	AFS052400	5782059	34.8431	92	209567
GCA_002575495.1	SCAFFOLD	Bacillus cereus	Bacillus cereus	AFS051634	5776782	34.9548	115	175136
GCA_002575505.1	SCAFFOLD	Bacillus cereus	Bacillus cereus	AFS051540	5932006	34.7342	108	164371
GCA_002575515.1	SCAFFOLD	Bacillus cereus	Bacillus cereus	AFS051626	5843742	34.7694	109	224161
GCA_002575565.1	SCAFFOLD	Bacillus cereus	Bacillus cereus	AFS050720	5676291	34.8754	102	293754
GCA_002575595.1	SCAFFOLD	Bacillus cereus	Bacillus cereus	AFS051030	5818721	34.7619	137	116068
GCA_002575635.1	SCAFFOLD	Bacillus cereus	Bacillus cereus	AFS049840	5329446	35.0785	52	420185
GCA_002575765.1	SCAFFOLD	Bacillus cereus	Bacillus cereus	AFS048989	5982080	34.7408	138	221575
GCA_002575795.1	SCAFFOLD	Bacillus cereus	Bacillus cereus	AFS048966	5757647	34.8476	126	142230
GCA_002575815.1	SCAFFOLD	Bacillus cereus	Bacillus cereus	AFS048756	6052354	34.7492	210	74449
GCA_002575835.1	SCAFFOLD	Bacillus cereus	Bacillus cereus	AFS048598	5354104	35.0112	65	215500
GCA_002575965.1	SCAFFOLD	Bacillus cereus	Bacillus cereus	AFS047135	5938681	34.8176	154	116001
GCA_002576005.1	SCAFFOLD	Bacillus cereus	Bacillus cereus	AFS046747	6018225	34.7676	130	175880
GCA_002576045.1	SCAFFOLD	Bacillus cereus	Bacillus cereus	AFS046388	6013171	34.762	182	77288
GCA_002576095.1	SCAFFOLD	Bacillus cereus	Bacillus cereus	AFS045869	5803411	34.8332	93	239917
GCA_002576165.1	SCAFFOLD	Bacillus cereus	Bacillus cereus	AFS045348	5500769	34.954	74	561268
GCA_002576185.1	SCAFFOLD	Bacillus cereus	Bacillus cereus	AFS045152	5675993	34.9165	111	227166
GCA_002576225.1	SCAFFOLD	Bacillus cereus	Bacillus cereus	AFS044880	5449410	34.9599	60	221861
GCA_002576265.1	SCAFFOLD	Bacillus cereus	Bacillus cereus	AFS044547	5951304	34.7878	89	167398
GCA_002576345.1	SCAFFOLD	Bacillus cereus	Bacillus cereus	AFS043896	5900611	34.7277	88	237983
GCA_002576365.1	SCAFFOLD	Bacillus cereus	Bacillus cereus	AFS043837	5670553	34.8697	83	278411
GCA_002576395.1	SCAFFOLD	Bacillus cereus	Bacillus cereus	AFS043533	5764293	34.993	374	75724
GCA_002576445.1	SCAFFOLD	Bacillus cereus	Bacillus cereus	AFS043413	5731139	34.8234	126	130606
GCA_002576465.1	SCAFFOLD	Bacillus cereus	Bacillus cereus	AFS043359	5927765	35.233	75	210605
GCA_002576575.1	SCAFFOLD	Bacillus cereus	Bacillus cereus	AFS050653	6006078	34.752	184	85851
GCA_002576695.1	SCAFFOLD	Bacillus cereus	Bacillus cereus	AFS048213	5770844	34.7951	96	191956
GCA_002576825.1	SCAFFOLD	Bacillus cereus	Bacillus cereus	AFS046340	5995191	34.9815	481	46169
GCA_002576845.1	SCAFFOLD	Bacillus cereus	Bacillus cereus	AFS046374	5924664	34.8836	201	126963
GCA_002576865.1	SCAFFOLD	Bacillus cereus	Bacillus cereus	AFS045887	5759881	34.8962	115	209499
GCA_002577085.1	SCAFFOLD	Bacillus cereus	Bacillus cereus	AFS042863	5935011	34.887	81	201079
GCA_002577115.1	SCAFFOLD	Bacillus cereus	Bacillus cereus	AFS042307	5629254	35.0311	56	421942
GCA_002577175.1	SCAFFOLD	Bacillus cereus	Bacillus cereus	AFS042006	5968702	34.99	480	46533
GCA_002577205.1	SCAFFOLD	Bacillus cereus	Bacillus cereus	AFS041803	5897394	34.7371	121	142426
GCA_002577245.1	SCAFFOLD	Bacillus cereus	Bacillus cereus	AFS041711	6118865	34.9626	468	49364
GCA_002577335.1	SCAFFOLD	Bacillus cereus	Bacillus cereus	AFS041497	5680413	34.8376	86	220012
GCA_002577285.1	SCAFFOLD	Bacillus cereus	Bacillus cereus	AFS041581	6084381	34.7807	94	303923
GCA_002577415.1	SCAFFOLD	Bacillus cereus	Bacillus cereus	AFS041041	5986372	34.9403	80	216407
GCA_002577455.1	SCAFFOLD	Bacillus cereus	Bacillus cereus	AFS040986	5996796	34.6809	95	359652
GCA_002577465.1	SCAFFOLD	Bacillus cereus	Bacillus cereus	AFS040984	5975936	34.7646	187	77081
GCA_002577705.1	SCAFFOLD	Bacillus cereus	Bacillus cereus	AFS040106	5713878	34.8983	134	193565
GCA_002577895.1	SCAFFOLD	Bacillus cereus	Bacillus cereus	AFS039950	5887253	34.7429	102	183987
GCA_002578195.1	SCAFFOLD	Bacillus cereus	Bacillus cereus	AFS039692	6007756	35.0042	484	43610
GCA_002578325.1	SCAFFOLD	Bacillus cereus	Bacillus cereus	AFS038754	6019010	34.815	123	198106
GCA_002578335.1	SCAFFOLD	Bacillus cereus	Bacillus cereus	AFS038126	5925264	34.7393	98	173249
GCA_002578405.1	SCAFFOLD	Bacillus cereus	Bacillus cereus	AFS038041	5683096	34.8578	93	239471
GCA_002578545.1	SCAFFOLD	Bacillus cereus	Bacillus cereus	AFS039661	6140580	34.6944	124	144835
GCA_002578565.1	SCAFFOLD	Bacillus cereus	Bacillus cereus	AFS039146	5825733	34.8054	114	172176
GCA_002578635.1	SCAFFOLD	Bacillus cereus	Bacillus cereus	AFS038688	6078305	34.9713	481	46533
GCA_002582385.1	SCAFFOLD	Bacillus cereus	Bacillus cereus	AFS037926	6191090	34.6193	148	199220
GCA_002582395.1	SCAFFOLD	Bacillus cereus	Bacillus cereus	AFS037512	6062338	34.8465	89	207289
GCA_002582665.1	SCAFFOLD	Bacillus cereus	Bacillus cereus	AFS036381	5940822	34.7015	171	149077
GCA_002582935.1	SCAFFOLD	Bacillus cereus	Bacillus cereus	AFS034246	5759971	34.7973	95	234338
GCA_002582965.1	SCAFFOLD	Bacillus cereus	Bacillus cereus	AFS033400	5686510	34.8817	137	161342
GCA_002583125.1	SCAFFOLD	Bacillus cereus	Bacillus cereus	AFS032151	5835162	34.7752	163	116385
GCA_002583305.1	SCAFFOLD	Bacillus cereus	Bacillus cereus	AFS030229	5294703	35.063	54	436551
GCA_002583535.1	SCAFFOLD	Bacillus cereus	Bacillus cereus	AFS030046	6184419	34.7322	118	199839
GCA_002583705.1	SCAFFOLD	Bacillus cereus	Bacillus cereus	AFS029679	5963612	34.7964	150	152068
GCA_002584035.1	SCAFFOLD	Bacillus cereus	Bacillus cereus	AFS036159	5924057	34.6767	340	46693
GCA_002585765.1	SCAFFOLD	Bacillus cereus	Bacillus cereus	AFS032444	5364251	34.9888	56	325007
GCA_002585785.1	SCAFFOLD	Bacillus cereus	Bacillus cereus	AFS032567	5869537	34.727	461	35768
GCA_002585955.1	SCAFFOLD	Bacillus cereus	Bacillus cereus	AFS031003	5677419	34.8807	108	154707
GCA_002586115.1	SCAFFOLD	Bacillus cereus	Bacillus cereus	AFS030860	5848551	34.8125	118	191716
GCA_002586215.1	SCAFFOLD	Bacillus cereus	Bacillus cereus	AFS030663	6104769	34.6734	102	328194
GCA_002586285.1	SCAFFOLD	Bacillus cereus	Bacillus cereus	AFS029810	5974106	34.6528	111	198849
GCA_002807215.1	CONTIG	Bacillus cereus	Bacillus cereus	SJ-S21	5289996	35.1268	66	236524
GCA_002807265.1	SCAFFOLD	Bacillus cereus	Bacillus cereus	SJ-S17	5726560	34.8695	121	248673
GCA_002807395.1	CONTIG	Bacillus cereus	Bacillus cereus	SJ-S29	5459198	34.9329	30	574687
GCA_002807415.1	CONTIG	Bacillus cereus	Bacillus cereus	SJ-S28	5809561	34.9843	119	178813
GCA_002807445.1	CONTIG	Bacillus cereus	Bacillus cereus	SJ-S27	5713243	35.0407	255	316336
GCA_002795225.1	SCAFFOLD	Bacillus cereus	Bacillus thuringiensis	IPPBIOTSUC1012	5688393	34.4801	39	447100
GCA_002893505.1	CONTIG	Bacillus cereus	Bacillus thuringiensis	Fcd114	6261186	34.8574	230	152309
GCA_002893515.1	CONTIG	Bacillus cereus	Bacillus thuringiensis	78-2	6438960	34.8117	343	206094
GCA_002893585.1	CONTIG	Bacillus cereus	Bacillus thuringiensis	HBF-18	6212571	34.8142	261	107660
GCA_002893605.1	CONTIG	Bacillus cereus	Bacillus thuringiensis	G03	6343692	34.6976	395	45853
GCA_002994815.1	CONTIG	Bacillus cereus	Bacillus thuringiensis	BR37	6383402	34.7305	264	67843
GCA_003020845.1	COMPLETE	Bacillus cereus	Bacillus cereus	FORC60	5361178	35.2849	1	5361178
GCA_003054785.1	SCAFFOLD	Bacillus cereus	Bacillus thuringiensis	BT62	5998272	34.7981	147	122343
GCA_003112375.1	SCAFFOLD	Bacillus cereus	Bacillus thuringiensis	m401	6004201	34.7157	45	391966
GCA_003122725.1	SCAFFOLD	Bacillus cereus	Bacillus cereus	CITVM-11.1	5746486	34.8075	37	238997
GCA_002911785.1	SCAFFOLD	Bacillus cereus	Bacillus thuringiensis	strain 62	6319882	34.8079	276	162971
GCA_002912105.1	SCAFFOLD	Bacillus cereus	Bacillus thuringiensis	7.1o	6842717	34.6913	442	70464
GCA_002912215.1	SCAFFOLD	Bacillus cereus	Bacillus thuringiensis	BGSC 4D4	5985854	35.1842	78	5646799
GCA_002911745.1	CONTIG	Bacillus cereus	Bacillus thuringiensis	Buibui	6326962	34.7121	188	232845
GCA_002911795.1	CONTIG	Bacillus cereus	Bacillus thuringiensis	NRRL 23135	7018350	34.5653	500	75660
GCA_002911905.1	CONTIG	Bacillus cereus	Bacillus thuringiensis	BGSC 4W1	6527750	34.6554	175	264107
GCA_002911925.1	CONTIG	Bacillus cereus	Bacillus thuringiensis	BGSC 4G4	5869577	35.0053	257	54627
GCA_002921215.1	CONTIG	Bacillus cereus	Bacillus thuringiensis	BR145	6350733	34.7397	235	84578
GCA_003265185.1	SCAFFOLD	Bacillus cereus	Bacillus cereus	BS16	5347914	35.1677	2	5333055
GCA_900445335.1	CONTIG	Bacillus thuringiensis genomovar cytolyticus	Bacillus cereus	NCTC 6474(Reference)	5704051	35.0914	92	110345
GCA_000021305.1	COMPLETE	Bacillus thuringiensis genomovar cytolyticus	Bacillus cereus	G9842	5736823	35.0155	3	5387334
GCA_000161715.1	CHROMOSOME	Bacillus thuringiensis genomovar cytolyticus	Bacillus thuringiensis	IBL 200	6731790	34.4065	1	6731790
GCA_000161735.1	CHROMOSOME	Bacillus thuringiensis genomovar cytolyticus	Bacillus thuringiensis	IBL 4222	6612432	34.6438	1	6612432
GCA_000292455.1	COMPLETE	Bacillus thuringiensis genomovar cytolyticus	Bacillus thuringiensis	HD-771	6438373	35.0098	9	5886036
GCA_000292705.1	COMPLETE	Bacillus thuringiensis genomovar cytolyticus	Bacillus thuringiensis	HD-789	6334630	35.1397	7	5495278
GCA_000948235.1	CONTIG	Bacillus thuringiensis genomovar cytolyticus	Bacillus thuringiensis	Lr7/2	5610025	34.7679	94	132307
GCA_000835025.1	COMPLETE	Bacillus thuringiensis genomovar cytolyticus	Bacillus thuringiensis	HD1002	6572702	35.025	8	5491311
GCA_000940785.1	COMPLETE	Bacillus thuringiensis genomovar cytolyticus	Bacillus thuringiensis	BGSC 4AA1	6179896	35.1142	7	5652292
GCA_000398785.1	SCAFFOLD	Bacillus thuringiensis genomovar cytolyticus	Bacillus cereus	TIAC219	6820286	33.9516	37	778240
GCA_000398945.1	SCAFFOLD	Bacillus thuringiensis genomovar cytolyticus	Bacillus cereus	Schrouff	6267079	34.6748	18	4079511
GCA_000399305.1	SCAFFOLD	Bacillus thuringiensis genomovar cytolyticus	Bacillus cereus	HuB4-4	6544164	34.0987	16	5676724
GCA_000399185.1	SCAFFOLD	Bacillus thuringiensis genomovar cytolyticus	Bacillus cereus	K-5975c	6319750	34.3824	11	5209568
GCA_000585975.1	CONTIG	Bacillus thuringiensis genomovar cytolyticus	Bacillus thuringiensis	4Q7	5040437	35.3344	51	287111
GCA_000290955.1	SCAFFOLD	Bacillus thuringiensis genomovar cytolyticus	Bacillus cereus	VD022	6685242	34.5375	31	1364589
GCA_000291195.1	SCAFFOLD	Bacillus thuringiensis genomovar cytolyticus	Bacillus cereus	MSX-A1	6066700	34.4408	9	4858796
GCA_000833655.1	CONTIG	Bacillus thuringiensis genomovar cytolyticus	Bacillus thuringiensis	HD 600	6916808	35.1665	8	6767421
GCA_001584085.1	CONTIG	Bacillus thuringiensis genomovar cytolyticus	Bacillus cereus	FSL K6-0040	6062607	34.7218	216	110343
GCA_001598095.1	COMPLETE	Bacillus thuringiensis genomovar cytolyticus	Bacillus thuringiensis	HD12	6490457	35.1505	7	5776895
GCA_000161535.1	CHROMOSOME	Bacillus thuringiensis genomovar cytolyticus	Bacillus thuringiensis	T04001	6107746	34.5546	1	6107746
GCA_001402735.1	SCAFFOLD	Bacillus thuringiensis genomovar cytolyticus	Bacillus thuringiensis	BR58	6364030	34.9213	261	202545
GCA_001429465.1	SCAFFOLD	Bacillus thuringiensis genomovar cytolyticus	Bacillus sp.	Root11	6621700	34.8263	51	349695
GCA_001429475.1	SCAFFOLD	Bacillus thuringiensis genomovar cytolyticus	Bacillus sp.	Root131	6523787	34.8415	45	349770
GCA_001296435.1	SCAFFOLD	Bacillus thuringiensis genomovar cytolyticus	Bacillus thuringiensis	147	6167994	34.8976	94	205568
GCA_001640965.1	COMPLETE	Bacillus thuringiensis genomovar cytolyticus	Bacillus thuringiensis	BGSC 4C1	5818118	35.174	7	5400819
GCA_002025105.1	COMPLETE	Bacillus thuringiensis genomovar cytolyticus	Bacillus thuringiensis	L-7601	6303767	35.0371	4	5790408
GCA_002078195.1	CONTIG	Bacillus thuringiensis genomovar cytolyticus	Bacillus cereus	MOD1_Bc143	5862070	34.7909	169	75971
GCA_002146405.1	CONTIG	Bacillus thuringiensis genomovar cytolyticus	Bacillus thuringiensis	BGSC 4AO1	6293406	34.7866	98	291932
GCA_002148015.1	CONTIG	Bacillus thuringiensis genomovar cytolyticus	Bacillus thuringiensis	BGSC 4BS1	6204798	34.9074	128	190842
GCA_002146425.1	SCAFFOLD	Bacillus thuringiensis genomovar cytolyticus	Bacillus thuringiensis	BGSC 4AP1	6271184	34.7624	110	150069
GCA_002146615.1	SCAFFOLD	Bacillus thuringiensis genomovar cytolyticus	Bacillus thuringiensis	BGSC 4AX1	6737472	34.9022	110	235610
GCA_002146785.1	SCAFFOLD	Bacillus thuringiensis genomovar cytolyticus	Bacillus thuringiensis	BGSC 4BR1	6509502	34.9492	153	117040
GCA_002147315.1	SCAFFOLD	Bacillus thuringiensis genomovar cytolyticus	Bacillus thuringiensis	BGSC 4N1	7120484	34.7222	148	139027
GCA_002147325.1	SCAFFOLD	Bacillus thuringiensis genomovar cytolyticus	Bacillus thuringiensis	BGSC 4O1	6365027	34.9987	151	85795
GCA_002147335.1	SCAFFOLD	Bacillus thuringiensis genomovar cytolyticus	Bacillus thuringiensis	BGSC 4Q1	6393839	35.0465	84	267167
GCA_002147495.1	SCAFFOLD	Bacillus thuringiensis genomovar cytolyticus	Bacillus thuringiensis	YBT032	5845901	35.0535	174	97052
GCA_002147805.1	SCAFFOLD	Bacillus thuringiensis genomovar cytolyticus	Bacillus thuringiensis	BGSC 4AK1	6132806	34.8911	115	195749
GCA_002148065.1	SCAFFOLD	Bacillus thuringiensis genomovar cytolyticus	Bacillus thuringiensis	BGSC 4BZ1	6240466	34.9534	125	284548
GCA_002148095.1	SCAFFOLD	Bacillus thuringiensis genomovar cytolyticus	Bacillus thuringiensis	BGSC 4R1	6036879	34.8147	67	282530
GCA_002550745.1	SCAFFOLD	Bacillus thuringiensis genomovar cytolyticus	Bacillus thuringiensis	AFS093126	6278357	34.7834	159	98590
GCA_002550915.1	SCAFFOLD	Bacillus thuringiensis genomovar cytolyticus	Bacillus thuringiensis	AFS090355	5830212	34.8301	113	154133
GCA_002551695.1	SCAFFOLD	Bacillus thuringiensis genomovar cytolyticus	Bacillus thuringiensis	AFS099677	5755358	34.8513	84	154841
GCA_002551955.1	CONTIG	Bacillus thuringiensis genomovar cytolyticus	Bacillus thuringiensis	AFS097325	5747830	34.8969	110	142721
GCA_002550455.1	SCAFFOLD	Bacillus thuringiensis genomovar cytolyticus	Bacillus thuringiensis	AFS095989	6242555	34.6408	144	184264
GCA_002552035.1	SCAFFOLD	Bacillus thuringiensis genomovar cytolyticus	Bacillus thuringiensis	AFS096960	5964703	34.762	154	122845
GCA_002553105.1	SCAFFOLD	Bacillus thuringiensis genomovar cytolyticus	Bacillus thuringiensis	AFS094730	5995414	34.9039	87	215887
GCA_002551855.1	SCAFFOLD	Bacillus thuringiensis genomovar cytolyticus	Bacillus cereus	AFS098170	5665668	34.8752	115	149873
GCA_002551615.1	SCAFFOLD	Bacillus thuringiensis genomovar cytolyticus	Bacillus thuringiensis	AFS089089	6589068	34.7101	236	142222
GCA_002551885.1	SCAFFOLD	Bacillus thuringiensis genomovar cytolyticus	Bacillus thuringiensis	AFS097917	5763454	34.8577	97	143443
GCA_002552325.1	SCAFFOLD	Bacillus thuringiensis genomovar cytolyticus	Bacillus thuringiensis	AFS095482	5715063	34.8181	121	139950
GCA_002584185.1	SCAFFOLD	Bacillus thuringiensis genomovar cytolyticus	Bacillus thuringiensis	AFS034600	5795615	34.861	98	157376
GCA_002585315.1	SCAFFOLD	Bacillus thuringiensis genomovar cytolyticus	Bacillus thuringiensis	AFS036383	5977100	34.7426	154	106894
GCA_002585635.1	SCAFFOLD	Bacillus thuringiensis genomovar cytolyticus	Bacillus thuringiensis	AFS034546	6272017	34.675	171	131476
GCA_002558015.1	SCAFFOLD	Bacillus thuringiensis genomovar cytolyticus	Bacillus thuringiensis	AFS013213	6467543	34.7724	418	58306
GCA_002558235.1	SCAFFOLD	Bacillus thuringiensis genomovar cytolyticus	Bacillus thuringiensis	AFS012085	6259421	34.6533	164	160832
GCA_002558355.1	SCAFFOLD	Bacillus thuringiensis genomovar cytolyticus	Bacillus thuringiensis	AFS006923	5781692	34.9094	104	134957
GCA_002558525.1	SCAFFOLD	Bacillus thuringiensis genomovar cytolyticus	Bacillus thuringiensis	AFS005140	6705616	34.9618	374	66354
GCA_002558635.1	SCAFFOLD	Bacillus thuringiensis genomovar cytolyticus	Bacillus thuringiensis	AFS004356	5839434	34.8425	108	177070
GCA_002558915.1	SCAFFOLD	Bacillus thuringiensis genomovar cytolyticus	Bacillus thuringiensis	AFS002494	6052136	34.7189	163	176494
GCA_002559535.1	SCAFFOLD	Bacillus thuringiensis genomovar cytolyticus	Bacillus thuringiensis	AFS000517	5932808	34.8456	113	211230
GCA_002560055.1	SCAFFOLD	Bacillus thuringiensis genomovar cytolyticus	Bacillus thuringiensis	AFS025510	5995797	34.7258	177	110173
GCA_002560335.1	SCAFFOLD	Bacillus thuringiensis genomovar cytolyticus	Bacillus thuringiensis	AFS024266	5877435	34.8866	117	114553
GCA_002560605.1	SCAFFOLD	Bacillus thuringiensis genomovar cytolyticus	Bacillus thuringiensis	AFS023096	6093134	34.7142	315	80543
GCA_002560805.1	SCAFFOLD	Bacillus thuringiensis genomovar cytolyticus	Bacillus thuringiensis	AFS022086	5790720	34.8967	110	161801
GCA_002560815.1	SCAFFOLD	Bacillus thuringiensis genomovar cytolyticus	Bacillus thuringiensis	AFS022064	5868172	34.9138	109	181881
GCA_002560875.1	SCAFFOLD	Bacillus thuringiensis genomovar cytolyticus	Bacillus thuringiensis	AFS019758	5895589	35.0201	220	211206
GCA_002560885.1	SCAFFOLD	Bacillus thuringiensis genomovar cytolyticus	Bacillus thuringiensis	AFS019518	5865590	34.8227	127	118188
GCA_002560925.1	SCAFFOLD	Bacillus thuringiensis genomovar cytolyticus	Bacillus thuringiensis	AFS018617	5822467	34.8441	108	198000
GCA_002561175.1	SCAFFOLD	Bacillus thuringiensis genomovar cytolyticus	Bacillus thuringiensis	AFS017371	6043272	34.7569	179	173987
GCA_002561375.1	SCAFFOLD	Bacillus thuringiensis genomovar cytolyticus	Bacillus thuringiensis	AFS016611	5853046	34.9032	169	115667
GCA_002561465.1	SCAFFOLD	Bacillus thuringiensis genomovar cytolyticus	Bacillus thuringiensis	AFS015413	6425100	34.7544	319	52813
GCA_002561825.1	SCAFFOLD	Bacillus thuringiensis genomovar cytolyticus	Bacillus thuringiensis	AFS018331	5935112	35.0967	393	58034
GCA_002562055.1	SCAFFOLD	Bacillus thuringiensis genomovar cytolyticus	Bacillus thuringiensis	AFS011659	5660994	34.8919	96	127833
GCA_002562665.1	SCAFFOLD	Bacillus thuringiensis genomovar cytolyticus	Bacillus thuringiensis	AFS007900	6073469	34.7109	150	158337
GCA_002562915.1	SCAFFOLD	Bacillus thuringiensis genomovar cytolyticus	Bacillus thuringiensis	AFS029508	5915657	34.7891	100	194256
GCA_002563045.1	SCAFFOLD	Bacillus thuringiensis genomovar cytolyticus	Bacillus thuringiensis	AFS022028	5898871	34.8564	128	140268
GCA_002563205.1	SCAFFOLD	Bacillus thuringiensis genomovar cytolyticus	Bacillus thuringiensis	AFS020602	6215531	34.7172	369	47866
GCA_002564505.1	SCAFFOLD	Bacillus thuringiensis genomovar cytolyticus	Bacillus thuringiensis	AFS088016	6462279	34.7723	359	83835
GCA_002564645.1	SCAFFOLD	Bacillus thuringiensis genomovar cytolyticus	Bacillus thuringiensis	AFS085829	5890098	34.7998	137	136157
GCA_002564955.1	SCAFFOLD	Bacillus thuringiensis genomovar cytolyticus	Bacillus thuringiensis	AFS086961	5753778	34.8528	132	127933
GCA_002565105.1	SCAFFOLD	Bacillus thuringiensis genomovar cytolyticus	Bacillus thuringiensis	AFS076772	6115769	34.6924	169	115974
GCA_002565195.1	SCAFFOLD	Bacillus thuringiensis genomovar cytolyticus	Bacillus thuringiensis	AFS075396	6052164	34.8512	90	228948
GCA_002565265.1	SCAFFOLD	Bacillus thuringiensis genomovar cytolyticus	Bacillus thuringiensis	AFS086178	5950067	34.7469	155	199793
GCA_002565945.1	SCAFFOLD	Bacillus thuringiensis genomovar cytolyticus	Bacillus thuringiensis	AFS075683	6018101	34.7556	141	149249
GCA_002566145.1	SCAFFOLD	Bacillus thuringiensis genomovar cytolyticus	Bacillus thuringiensis	AFS085011	5706228	34.8676	92	143225
GCA_002566395.1	SCAFFOLD	Bacillus thuringiensis genomovar cytolyticus	Bacillus thuringiensis	AFS081470	5771649	34.8877	197	132420
GCA_002566645.1	SCAFFOLD	Bacillus thuringiensis genomovar cytolyticus	Bacillus thuringiensis	AFS076262	6107005	34.7141	145	174161
GCA_002567585.1	SCAFFOLD	Bacillus thuringiensis genomovar cytolyticus	Bacillus thuringiensis	AFS070359	5941876	34.6915	313	48153
GCA_002567905.1	SCAFFOLD	Bacillus thuringiensis genomovar cytolyticus	Bacillus thuringiensis	AFS066671	5909277	34.8961	132	186991
GCA_002567945.1	SCAFFOLD	Bacillus thuringiensis genomovar cytolyticus	Bacillus thuringiensis	AFS066485	6029904	34.8832	114	365182
GCA_002567955.1	SCAFFOLD	Bacillus thuringiensis genomovar cytolyticus	Bacillus thuringiensis	AFS066483	5976535	34.8855	146	211056
GCA_002567995.1	SCAFFOLD	Bacillus thuringiensis genomovar cytolyticus	Bacillus thuringiensis	AFS066175	5859580	34.8909	209	60276
GCA_002568285.1	SCAFFOLD	Bacillus thuringiensis genomovar cytolyticus	Bacillus thuringiensis	AFS065666	6231162	34.716	136	149595
GCA_002568385.1	SCAFFOLD	Bacillus thuringiensis genomovar cytolyticus	Bacillus thuringiensis	AFS067808	5774646	34.776	98	156973
GCA_002568525.1	SCAFFOLD	Bacillus thuringiensis genomovar cytolyticus	Bacillus thuringiensis	AFS065825	5946724	34.9071	110	158869
GCA_002568595.1	SCAFFOLD	Bacillus thuringiensis genomovar cytolyticus	Bacillus thuringiensis	AFS064999	6044710	34.7264	309	60763
GCA_002570475.1	SCAFFOLD	Bacillus thuringiensis genomovar cytolyticus	Bacillus thuringiensis	AFS061760	5855673	34.8262	127	139813
GCA_002570625.1	SCAFFOLD	Bacillus thuringiensis genomovar cytolyticus	Bacillus thuringiensis	AFS059859	5870870	34.8614	71	243931
GCA_002570705.1	SCAFFOLD	Bacillus thuringiensis genomovar cytolyticus	Bacillus thuringiensis	AFS058532	5716949	34.8887	86	203180
GCA_002570925.1	SCAFFOLD	Bacillus thuringiensis genomovar cytolyticus	Bacillus thuringiensis	AFS060054	5884736	34.7724	157	129551
GCA_002571305.1	SCAFFOLD	Bacillus thuringiensis genomovar cytolyticus	Bacillus thuringiensis	AFS059039	6472052	34.7722	391	58306
GCA_002571315.1	SCAFFOLD	Bacillus thuringiensis genomovar cytolyticus	Bacillus thuringiensis	AFS058843	5707854	34.9117	102	143199
GCA_002573505.1	SCAFFOLD	Bacillus thuringiensis genomovar cytolyticus	Bacillus thuringiensis	AFS094922	5739440	34.8609	91	126234
GCA_002574265.1	SCAFFOLD	Bacillus thuringiensis genomovar cytolyticus	Bacillus thuringiensis	AFS057244	6153608	34.6865	136	125806
GCA_002574475.1	SCAFFOLD	Bacillus thuringiensis genomovar cytolyticus	Bacillus thuringiensis	AFS055708	5777641	34.8	94	160553
GCA_002574575.1	SCAFFOLD	Bacillus thuringiensis genomovar cytolyticus	Bacillus thuringiensis	AFS054440	5861289	34.8521	265	71146
GCA_002574725.1	SCAFFOLD	Bacillus thuringiensis genomovar cytolyticus	Bacillus thuringiensis	AFS054059	6033231	34.7353	148	145691
GCA_002574805.1	SCAFFOLD	Bacillus thuringiensis genomovar cytolyticus	Bacillus thuringiensis	AFS056280	5715824	34.8795	157	144424
GCA_002574935.1	SCAFFOLD	Bacillus thuringiensis genomovar cytolyticus	Bacillus thuringiensis	AFS055421	5748226	34.9015	88	213232
GCA_002575015.1	SCAFFOLD	Bacillus thuringiensis genomovar cytolyticus	Bacillus thuringiensis	AFS054136	5910684	34.8321	88	253173
GCA_002575035.1	SCAFFOLD	Bacillus thuringiensis genomovar cytolyticus	Bacillus thuringiensis	AFS053994	5938197	34.9157	113	139423
GCA_002575615.1	SCAFFOLD	Bacillus thuringiensis genomovar cytolyticus	Bacillus thuringiensis	AFS050333	6080821	34.7099	140	168398
GCA_002575645.1	SCAFFOLD	Bacillus thuringiensis genomovar cytolyticus	Bacillus thuringiensis	AFS050550	5950441	34.8218	84	213993
GCA_002575705.1	SCAFFOLD	Bacillus thuringiensis genomovar cytolyticus	Bacillus thuringiensis	AFS049207	5521849	35.0588	80	195617
GCA_002576025.1	SCAFFOLD	Bacillus thuringiensis genomovar cytolyticus	Bacillus thuringiensis	AFS046545	5956068	34.6919	142	202874
GCA_002576405.1	SCAFFOLD	Bacillus thuringiensis genomovar cytolyticus	Bacillus thuringiensis	AFS043499	5916922	34.9127	97	228939
GCA_002576565.1	SCAFFOLD	Bacillus thuringiensis genomovar cytolyticus	Bacillus thuringiensis	AFS042804	5840157	34.8582	451	36679
GCA_002576875.1	SCAFFOLD	Bacillus thuringiensis genomovar cytolyticus	Bacillus thuringiensis	AFS045876	5749644	34.8418	128	143282
GCA_002577005.1	SCAFFOLD	Bacillus thuringiensis genomovar cytolyticus	Bacillus thuringiensis	AFS043402	5992431	34.7048	141	171604
GCA_002577325.1	SCAFFOLD	Bacillus thuringiensis genomovar cytolyticus	Bacillus thuringiensis	AFS041525	5889296	34.7725	126	161249
GCA_002577445.1	SCAFFOLD	Bacillus thuringiensis genomovar cytolyticus	Bacillus thuringiensis	AFS040987	6091726	34.7309	159	170828
GCA_002577525.1	SCAFFOLD	Bacillus thuringiensis genomovar cytolyticus	Bacillus thuringiensis	AFS040661	5824769	34.8495	78	371762
GCA_002577605.1	SCAFFOLD	Bacillus thuringiensis genomovar cytolyticus	Bacillus thuringiensis	AFS040392	5717765	34.8872	110	129357
GCA_002582575.1	SCAFFOLD	Bacillus thuringiensis genomovar cytolyticus	Bacillus thuringiensis	AFS036437	6208870	34.6332	149	203782
GCA_002582685.1	SCAFFOLD	Bacillus thuringiensis genomovar cytolyticus	Bacillus thuringiensis	AFS036336	5497625	35.0138	95	154976
GCA_002583105.1	SCAFFOLD	Bacillus thuringiensis genomovar cytolyticus	Bacillus thuringiensis	AFS032723	5868819	34.8666	128	243917
GCA_002584055.1	SCAFFOLD	Bacillus thuringiensis genomovar cytolyticus	Bacillus thuringiensis	AFS034818	5836866	34.8573	99	130461
GCA_002585795.1	SCAFFOLD	Bacillus thuringiensis genomovar cytolyticus	Bacillus thuringiensis	AFS031814	5850336	34.786	119	164837
GCA_002586085.1	SCAFFOLD	Bacillus thuringiensis genomovar cytolyticus	Bacillus thuringiensis	AFS030866	6388373	34.8045	378	67933
GCA_002559135.1	SCAFFOLD	Bacillus thuringiensis genomovar cytolyticus	Bacillus cereus	AFS006334	5621209	34.9703	94	138438
GCA_002575215.1	SCAFFOLD	Bacillus thuringiensis genomovar cytolyticus	Bacillus cereus	AFS053027	6057757	34.7301	477	38876
GCA_002893565.1	CONTIG	Bacillus thuringiensis genomovar cytolyticus	Bacillus thuringiensis	WBt-2	6440424	34.8864	358	59706
GCA_002998855.1	CONTIG	Bacillus thuringiensis genomovar cytolyticus	Bacillus thuringiensis	GBAC46	5689472	35.0735	87	117430
GCA_002998815.1	SCAFFOLD	Bacillus thuringiensis genomovar cytolyticus	Bacillus thuringiensis	NMTD81	6086518	34.752	48	284519
GCA_002911975.1	CONTIG	Bacillus thuringiensis genomovar cytolyticus	Bacillus thuringiensis	BGSC 4K1	6393734	34.87	307	81242
GCA_003429225.1	CHROMOSOME	Bacillus thuringiensis genomovar cytolyticus	Bacillus sp.	E25	5915788	34.7062	1	5915788
GCA_003429245.1	CHROMOSOME	Bacillus thuringiensis genomovar cytolyticus	Bacillus sp.	CR71	5914775	34.7076	1	5914775
GCA_000161615.1	CHROMOSOME	Bacillus thuringiensis genomovar thuringiensis	Bacillus thuringiensis	ATCC 10792T	6260142	34.6832	1	6260142
GCA_000161495.1	CHROMOSOME	Bacillus thuringiensis genomovar thuringiensis	Bacillus thuringiensis	Bt407	6026843	34.7275	1	6026843
GCA_000161515.1	CHROMOSOME	Bacillus thuringiensis genomovar thuringiensis	Bacillus thuringiensis	T01001	6323123	34.672	1	6323123
GCA_000193355.1	COMPLETE	Bacillus thuringiensis genomovar thuringiensis	Bacillus thuringiensis	CT-43	6151150	35.0991	11	5486830
GCA_000341665.1	COMPLETE	Bacillus thuringiensis genomovar thuringiensis	Bacillus thuringiensis	IS5056	6771593	34.894	15	5491935
GCA_000497525.2	COMPLETE	Bacillus thuringiensis genomovar thuringiensis	Bacillus thuringiensis	YBT-1518	6672921	35.3085	7	6002284
GCA_000387405.2	CONTIG	Bacillus thuringiensis genomovar thuringiensis	Bacillus thuringiensis	T01-328	7089686	34.3667	143	255947
GCA_000571955.1	CONTIG	Bacillus thuringiensis genomovar thuringiensis	Bacillus thuringiensis	NA205-2	6510053	34.7132	169	161129
GCA_000399005.1	SCAFFOLD	Bacillus thuringiensis genomovar thuringiensis	Bacillus cereus	BAG1X1-1	6542829	34.5992	13	4659562
GCA_000399065.1	SCAFFOLD	Bacillus thuringiensis genomovar thuringiensis	Bacillus cereus	BAG1X2-1	6534863	34.5764	13	5281977
GCA_000399085.1	SCAFFOLD	Bacillus thuringiensis genomovar thuringiensis	Bacillus cereus	BAG1X2-2	6858766	34.2852	15	5320306
GCA_000399105.1	SCAFFOLD	Bacillus thuringiensis genomovar thuringiensis	Bacillus cereus	BAG1X2-3	6531739	34.4314	19	4611469
GCA_000399265.1	SCAFFOLD	Bacillus thuringiensis genomovar thuringiensis	Bacillus cereus	BAG2O-1	6697912	34.4717	13	5302848
GCA_000412975.1	SCAFFOLD	Bacillus thuringiensis genomovar thuringiensis	Bacillus cereus	BAG1O-3	5851194	34.7787	9	3833135
GCA_000291035.1	SCAFFOLD	Bacillus thuringiensis genomovar thuringiensis	Bacillus cereus	BAG1X1-2	5856198	34.9375	10	4070571
GCA_000293725.1	SCAFFOLD	Bacillus thuringiensis genomovar thuringiensis	Bacillus cereus	HuB1-1	5743953	34.6966	7	5267237
GCA_000633295.1	CONTIG	Bacillus thuringiensis genomovar thuringiensis	Bacillus sp.	H1m	5702631	34.9767	178	60759
GCA_000836715.1	CONTIG	Bacillus thuringiensis genomovar thuringiensis	Bacillus sp.	L_1B0_5	6360084	34.741	258	73016
GCA_000836745.1	CONTIG	Bacillus thuringiensis genomovar thuringiensis	Bacillus sp.	L_1B0_8	6025621	34.8578	261	74519
GCA_001044875.1	CONTIG	Bacillus thuringiensis genomovar thuringiensis	Bacillus cereus	RIVM BC 964	5791233	35.0612	78	136264
GCA_001182785.1	COMPLETE	Bacillus thuringiensis genomovar thuringiensis	Bacillus thuringiensis	HS18-1	6403459	35.0008	10	5292526
GCA_001583685.1	CONTIG	Bacillus thuringiensis genomovar thuringiensis	Bacillus cereus	FSL K6-0043	5725783	34.9231	87	141404
GCA_001277915.1	COMPLETE	Bacillus thuringiensis genomovar thuringiensis	Bacillus cereus	NJ-W	5398511	35.2016	4	5370032
GCA_001678165.1	SCAFFOLD	Bacillus thuringiensis genomovar thuringiensis	Bacillus cereus	UW85	6404077	34.8148	54	285332
GCA_001635915.1	COMPLETE	Bacillus thuringiensis genomovar thuringiensis	Bacillus cereus	CMCC P0021	6112892	34.9457	2	5521782
GCA_001635955.1	COMPLETE	Bacillus thuringiensis genomovar thuringiensis	Bacillus cereus	CMCC P0011	6097988	34.9389	2	5506876
GCA_001685565.1	COMPLETE	Bacillus thuringiensis genomovar thuringiensis	Bacillus thuringiensis	MYBT18246	6752488	35.3894	12	5867736
GCA_900142585.1	SCAFFOLD	Bacillus thuringiensis genomovar thuringiensis	Bacillus sp.	BC15	5742731	34.7925	34	363625
GCA_002021435.1	SCAFFOLD	Bacillus thuringiensis genomovar thuringiensis	Bacillus cereus	MOD1_Bc83	5581162	34.9976	236	49005
GCA_001883875.1	CONTIG	Bacillus thuringiensis genomovar thuringiensis	Bacillus thuringiensis	B-2012	5814538	34.8171	100	137404
GCA_001883945.1	CONTIG	Bacillus thuringiensis genomovar thuringiensis	Bacillus thuringiensis	FN31	5773294	34.8029	134	119009
GCA_002024545.1	SCAFFOLD	Bacillus thuringiensis genomovar thuringiensis	Bacillus thuringiensis	DNG9	6057392	34.7989	38	478444
GCA_001721165.1	COMPLETE	Bacillus thuringiensis genomovar thuringiensis	Bacillus thuringiensis	Bt18247	6138199	35.1852	7	5610045
GCA_002146345.1	CONTIG	Bacillus thuringiensis genomovar thuringiensis	Bacillus thuringiensis	BGSC 4AD1	6192330	35.2116	148	242186
GCA_002146395.1	CONTIG	Bacillus thuringiensis genomovar thuringiensis	Bacillus thuringiensis	BGSC 4AG1	6196326	35.2073	136	251171
GCA_002146755.1	CONTIG	Bacillus thuringiensis genomovar thuringiensis	Bacillus thuringiensis	BGSC 4BP1	6469235	34.6664	105	226796
GCA_002147425.1	CONTIG	Bacillus thuringiensis genomovar thuringiensis	Bacillus thuringiensis	BGSC 4V1	5889832	35.2346	226	65346
GCA_002147895.1	CONTIG	Bacillus thuringiensis genomovar thuringiensis	Bacillus thuringiensis	BGSC 4AU1	6414879	35.1371	242	64570
GCA_002146335.1	SCAFFOLD	Bacillus thuringiensis genomovar thuringiensis	Bacillus thuringiensis	BGSC 4A4	6465298	34.9395	109	148365
GCA_002147395.1	SCAFFOLD	Bacillus thuringiensis genomovar thuringiensis	Bacillus thuringiensis	BGSC 4U1	5778580	35.2557	204	65799
GCA_002147475.1	SCAFFOLD	Bacillus thuringiensis genomovar thuringiensis	Bacillus thuringiensis	BGSC 4Z1	6361394	34.7501	70	475365
GCA_002147905.1	SCAFFOLD	Bacillus thuringiensis genomovar thuringiensis	Bacillus thuringiensis	BGSC 4BN1	6523688	34.7513	84	226796
GCA_002148105.1	SCAFFOLD	Bacillus thuringiensis genomovar thuringiensis	Bacillus thuringiensis	h16	5906184	35.3023	226	65351
GCA_002220285.1	COMPLETE	Bacillus thuringiensis genomovar thuringiensis	Bacillus cereus	FORC_047	5836971	35.0522	3	5365433
GCA_900114335.1	SCAFFOLD	Bacillus thuringiensis genomovar thuringiensis	Bacillus sp.	5MFCol3.1	5826918	34.8057	69	1699093
GCA_002287835.1	CONTIG	Bacillus thuringiensis genomovar thuringiensis	Bacillus toyonensis	TYU4	5950282	35.3031	21	3582817
GCA_002287765.1	CONTIG	Bacillus thuringiensis genomovar thuringiensis	Bacillus toyonensis	TYU3	5908065	35.2672	7	5393204
GCA_002550605.1	SCAFFOLD	Bacillus thuringiensis genomovar thuringiensis	Bacillus thuringiensis	AFS094329	5585308	34.9519	101	167678
GCA_002552245.1	SCAFFOLD	Bacillus thuringiensis genomovar thuringiensis	Bacillus thuringiensis	AFS095788	6265430	34.6957	262	66201
GCA_002553035.1	SCAFFOLD	Bacillus thuringiensis genomovar thuringiensis	Bacillus thuringiensis	AFS096978	6010361	34.7406	104	196001
GCA_002550215.1	SCAFFOLD	Bacillus thuringiensis genomovar thuringiensis	Bacillus thuringiensis	AFS098399	6105600	35.0068	387	73406
GCA_002550185.1	SCAFFOLD	Bacillus thuringiensis genomovar thuringiensis	Bacillus thuringiensis	AFS098506	5879059	34.8116	145	125791
GCA_002550295.1	SCAFFOLD	Bacillus thuringiensis genomovar thuringiensis	Bacillus thuringiensis	AFS097488	5655486	34.8711	107	196398
GCA_002550785.1	SCAFFOLD	Bacillus thuringiensis genomovar thuringiensis	Bacillus thuringiensis	AFS092108	5942350	34.7325	103	249165
GCA_002550955.1	SCAFFOLD	Bacillus thuringiensis genomovar thuringiensis	Bacillus thuringiensis	AFS089732	6070776	34.7633	131	174584
GCA_002551805.1	SCAFFOLD	Bacillus thuringiensis genomovar thuringiensis	Bacillus thuringiensis	AFS098336	6101487	34.7203	129	216406
GCA_002552905.1	SCAFFOLD	Bacillus thuringiensis genomovar thuringiensis	Bacillus thuringiensis	AFS099505	6105045	34.6232	126	167390
GCA_002552395.1	SCAFFOLD	Bacillus thuringiensis genomovar thuringiensis	Bacillus thuringiensis	AFS094940	6302729	34.736	93	266550
GCA_002552915.1	SCAFFOLD	Bacillus thuringiensis genomovar thuringiensis	Bacillus thuringiensis	AFS099341	6039093	34.8598	126	131271
GCA_002552985.1	SCAFFOLD	Bacillus thuringiensis genomovar thuringiensis	Bacillus thuringiensis	AFS097514	6160538	34.6477	168	102173
GCA_002553045.1	SCAFFOLD	Bacillus thuringiensis genomovar thuringiensis	Bacillus thuringiensis	AFS096463	5820937	35.0274	72	173171
GCA_002553055.1	SCAFFOLD	Bacillus thuringiensis genomovar thuringiensis	Bacillus thuringiensis	AFS096410	6085840	34.7361	124	172930
GCA_002560645.1	CONTIG	Bacillus thuringiensis genomovar thuringiensis	Bacillus thuringiensis	AFS022658	6211040	34.6685	169	109497
GCA_002565385.1	CONTIG	Bacillus thuringiensis genomovar thuringiensis	Bacillus thuringiensis	AFS084862	6010835	34.6968	112	159115
GCA_002564205.1	CONTIG	Bacillus thuringiensis genomovar thuringiensis	Bacillus sp.	YF23	5820595	35.0967	7	2075788
GCA_002583445.1	CONTIG	Bacillus thuringiensis genomovar thuringiensis	Bacillus thuringiensis	AFS029963	5311399	35.0893	44	351615
GCA_002550055.1	SCAFFOLD	Bacillus thuringiensis genomovar thuringiensis	Bacillus thuringiensis	AFS099506	6164715	34.674	152	172471
GCA_002551895.1	SCAFFOLD	Bacillus thuringiensis genomovar thuringiensis	Bacillus thuringiensis	AFS097856	5903196	34.8398	107	157075
GCA_002552415.1	SCAFFOLD	Bacillus thuringiensis genomovar thuringiensis	Bacillus thuringiensis	AFS094706	6163486	34.7336	157	107035
GCA_002553315.1	SCAFFOLD	Bacillus thuringiensis genomovar thuringiensis	Bacillus thuringiensis	AFS090477	6251002	34.8213	227	77946
GCA_002584325.1	SCAFFOLD	Bacillus thuringiensis genomovar thuringiensis	Bacillus thuringiensis	AFS033597	5408676	35.1046	71	290624
GCA_002584205.1	SCAFFOLD	Bacillus thuringiensis genomovar thuringiensis	Bacillus thuringiensis	AFS034708	5870983	35.0514	292	83862
GCA_002584605.1	SCAFFOLD	Bacillus thuringiensis genomovar thuringiensis	Bacillus thuringiensis	AFS031651	5795964	34.8119	104	215211
GCA_002558035.1	SCAFFOLD	Bacillus thuringiensis genomovar thuringiensis	Bacillus thuringiensis	AFS012232	6075424	34.7213	155	135384
GCA_002558075.1	SCAFFOLD	Bacillus thuringiensis genomovar thuringiensis	Bacillus thuringiensis	AFS011939	5929364	34.7906	116	162064
GCA_002558335.1	SCAFFOLD	Bacillus thuringiensis genomovar thuringiensis	Bacillus thuringiensis	AFS007186	6292044	34.6393	158	167261
GCA_002558385.1	SCAFFOLD	Bacillus thuringiensis genomovar thuringiensis	Bacillus thuringiensis	AFS006689	6138536	34.6844	217	78821
GCA_002558545.1	SCAFFOLD	Bacillus thuringiensis genomovar thuringiensis	Bacillus thuringiensis	AFS005083	5594011	34.9197	80	247719
GCA_002558555.1	SCAFFOLD	Bacillus thuringiensis genomovar thuringiensis	Bacillus thuringiensis	AFS005023	5925878	34.8324	106	315851
GCA_002558595.1	SCAFFOLD	Bacillus thuringiensis genomovar thuringiensis	Bacillus thuringiensis	AFS005011	6150353	34.6366	222	89546
GCA_002558795.1	SCAFFOLD	Bacillus thuringiensis genomovar thuringiensis	Bacillus thuringiensis	AFS003097	5664943	34.9092	246	293257
GCA_002558815.1	SCAFFOLD	Bacillus thuringiensis genomovar thuringiensis	Bacillus thuringiensis	AFS002920	6373109	34.6686	181	113699
GCA_002558995.1	SCAFFOLD	Bacillus thuringiensis genomovar thuringiensis	Bacillus thuringiensis	AFS001991	5441887	35.1384	72	210229
GCA_002559295.1	SCAFFOLD	Bacillus thuringiensis genomovar thuringiensis	Bacillus thuringiensis	AFS002866	6378306	34.817	104	242318
GCA_002559825.1	SCAFFOLD	Bacillus thuringiensis genomovar thuringiensis	Bacillus thuringiensis	AFS027250	6101693	34.6453	146	166410
GCA_002559855.1	SCAFFOLD	Bacillus thuringiensis genomovar thuringiensis	Bacillus thuringiensis	AFS027178	5907020	34.8275	114	135360
GCA_002559875.1	SCAFFOLD	Bacillus thuringiensis genomovar thuringiensis	Bacillus thuringiensis	AFS026926	6233011	34.6986	172	118989
GCA_002560005.1	SCAFFOLD	Bacillus thuringiensis genomovar thuringiensis	Bacillus thuringiensis	AFS025854	6068982	34.814	98	164281
GCA_002560305.1	SCAFFOLD	Bacillus thuringiensis genomovar thuringiensis	Bacillus thuringiensis	AFS024615	5737245	34.9069	412	208542
GCA_002560455.1	SCAFFOLD	Bacillus thuringiensis genomovar thuringiensis	Bacillus thuringiensis	AFS023641	5565061	34.9573	54	347318
GCA_002560465.1	SCAFFOLD	Bacillus thuringiensis genomovar thuringiensis	Bacillus thuringiensis	AFS023506	6166584	34.6715	180	125015
GCA_002560515.1	SCAFFOLD	Bacillus thuringiensis genomovar thuringiensis	Bacillus thuringiensis	AFS023418	6214964	34.769	125	242581
GCA_002560695.1	SCAFFOLD	Bacillus thuringiensis genomovar thuringiensis	Bacillus thuringiensis	AFS022504	6159094	35.0456	405	60835
GCA_002560855.1	SCAFFOLD	Bacillus thuringiensis genomovar thuringiensis	Bacillus thuringiensis	AFS021667	6022066	34.7148	151	148194
GCA_002561045.1	SCAFFOLD	Bacillus thuringiensis genomovar thuringiensis	Bacillus thuringiensis	AFS018179	6018851	34.7243	147	175173
GCA_002561275.1	SCAFFOLD	Bacillus thuringiensis genomovar thuringiensis	Bacillus thuringiensis	AFS016919	5402158	35.0565	45	324358
GCA_002561335.1	SCAFFOLD	Bacillus thuringiensis genomovar thuringiensis	Bacillus thuringiensis	AFS016894	6119265	34.6277	70	307943
GCA_002561475.1	SCAFFOLD	Bacillus thuringiensis genomovar thuringiensis	Bacillus thuringiensis	AFS015432	6072917	34.7484	196	78038
GCA_002561585.1	SCAFFOLD	Bacillus thuringiensis genomovar thuringiensis	Bacillus thuringiensis	AFS014145	5936084	34.7072	146	115406
GCA_002561645.1	SCAFFOLD	Bacillus thuringiensis genomovar thuringiensis	Bacillus thuringiensis	AFS011848	6000010	34.7268	144	167112
GCA_002561665.1	SCAFFOLD	Bacillus thuringiensis genomovar thuringiensis	Bacillus thuringiensis	AFS011084	6465077	34.6764	192	118888
GCA_002561735.1	SCAFFOLD	Bacillus thuringiensis genomovar thuringiensis	Bacillus thuringiensis	AFS010823	5969309	34.8954	103	192193
GCA_002561795.1	SCAFFOLD	Bacillus thuringiensis genomovar thuringiensis	Bacillus thuringiensis	AFS019545	5458035	35.0079	96	148491
GCA_002562045.1	SCAFFOLD	Bacillus thuringiensis genomovar thuringiensis	Bacillus thuringiensis	AFS011673	6105078	34.6514	179	110002
GCA_002562205.1	SCAFFOLD	Bacillus thuringiensis genomovar thuringiensis	Bacillus thuringiensis	AFS009835	5824770	34.8581	81	228444
GCA_002562295.1	SCAFFOLD	Bacillus thuringiensis genomovar thuringiensis	Bacillus thuringiensis	AFS009644	5785051	34.9442	75	368016
GCA_002562415.1	SCAFFOLD	Bacillus thuringiensis genomovar thuringiensis	Bacillus thuringiensis	AFS009253	5705198	34.8939	77	328081
GCA_002562425.1	SCAFFOLD	Bacillus thuringiensis genomovar thuringiensis	Bacillus thuringiensis	AFS009218	5913212	34.7768	162	89967
GCA_002562975.1	SCAFFOLD	Bacillus thuringiensis genomovar thuringiensis	Bacillus thuringiensis	AFS029475	5936057	34.7234	154	186586
GCA_002563145.1	SCAFFOLD	Bacillus thuringiensis genomovar thuringiensis	Bacillus thuringiensis	AFS020608	6178940	34.6413	255	89607
GCA_002563165.1	SCAFFOLD	Bacillus thuringiensis genomovar thuringiensis	Bacillus thuringiensis	AFS021634	5812815	34.911	95	186072
GCA_002563275.1	SCAFFOLD	Bacillus thuringiensis genomovar thuringiensis	Bacillus thuringiensis	AFS020128	6225824	34.6959	194	82710
GCA_002564405.1	SCAFFOLD	Bacillus thuringiensis genomovar thuringiensis	Bacillus thuringiensis	AFS088507	5958485	34.7395	136	159111
GCA_002564545.1	SCAFFOLD	Bacillus thuringiensis genomovar thuringiensis	Bacillus thuringiensis	AFS087171	5457801	35.0765	80	559628
GCA_002565435.1	SCAFFOLD	Bacillus thuringiensis genomovar thuringiensis	Bacillus thuringiensis	AFS083288	5691959	34.9193	69	331813
GCA_002565845.1	SCAFFOLD	Bacillus thuringiensis genomovar thuringiensis	Bacillus thuringiensis	AFS076597	5392955	35.0623	50	370499
GCA_002565905.1	SCAFFOLD	Bacillus thuringiensis genomovar thuringiensis	Bacillus thuringiensis	AFS076260	5962385	34.8637	221	110029
GCA_002566295.1	SCAFFOLD	Bacillus thuringiensis genomovar thuringiensis	Bacillus thuringiensis	AFS082639	5688694	34.9091	85	322703
GCA_002566325.1	SCAFFOLD	Bacillus thuringiensis genomovar thuringiensis	Bacillus thuringiensis	AFS082247	5930923	34.8842	101	208831
GCA_002566355.1	SCAFFOLD	Bacillus thuringiensis genomovar thuringiensis	Bacillus thuringiensis	AFS081620	6171635	34.7436	133	160440
GCA_002566485.1	SCAFFOLD	Bacillus thuringiensis genomovar thuringiensis	Bacillus thuringiensis	AFS079576	5501366	34.9823	51	262159
GCA_002566555.1	SCAFFOLD	Bacillus thuringiensis genomovar thuringiensis	Bacillus thuringiensis	AFS077661	6304386	34.6896	175	121434
GCA_002566935.1	SCAFFOLD	Bacillus thuringiensis genomovar thuringiensis	Bacillus thuringiensis	AFS073530	6065795	34.9039	140	161404
GCA_002566715.1	SCAFFOLD	Bacillus thuringiensis genomovar thuringiensis	Bacillus thuringiensis	AFS075082	6179733	34.6881	217	109440
GCA_002567205.1	SCAFFOLD	Bacillus thuringiensis genomovar thuringiensis	Bacillus thuringiensis	AFS071939	5675682	34.9439	92	232921
GCA_002567265.1	SCAFFOLD	Bacillus thuringiensis genomovar thuringiensis	Bacillus thuringiensis	AFS071638	6323148	34.8752	146	135287
GCA_002567295.1	SCAFFOLD	Bacillus thuringiensis genomovar thuringiensis	Bacillus thuringiensis	AFS071454	5835355	34.8381	87	208681
GCA_002567865.1	SCAFFOLD	Bacillus thuringiensis genomovar thuringiensis	Bacillus thuringiensis	AFS067605	6053777	34.6856	135	176835
GCA_002567875.1	SCAFFOLD	Bacillus thuringiensis genomovar thuringiensis	Bacillus thuringiensis	AFS066710	6212408	34.666	175	141429
GCA_002568045.1	SCAFFOLD	Bacillus thuringiensis genomovar thuringiensis	Bacillus thuringiensis	AFS065753	6207885	34.6465	177	147148
GCA_002568055.1	SCAFFOLD	Bacillus thuringiensis genomovar thuringiensis	Bacillus thuringiensis	AFS065707	5538564	34.929	79	153880
GCA_002568175.1	SCAFFOLD	Bacillus thuringiensis genomovar thuringiensis	Bacillus thuringiensis	AFS067634	6159910	34.6579	194	102927
GCA_002568345.1	SCAFFOLD	Bacillus thuringiensis genomovar thuringiensis	Bacillus thuringiensis	AFS063894	6096415	34.6913	212	174494
GCA_002568515.1	SCAFFOLD	Bacillus thuringiensis genomovar thuringiensis	Bacillus thuringiensis	AFS066836	6191468	34.6733	166	204896
GCA_002568585.1	SCAFFOLD	Bacillus thuringiensis genomovar thuringiensis	Bacillus thuringiensis	AFS065400	6248135	34.7141	218	74354
GCA_002570505.1	SCAFFOLD	Bacillus thuringiensis genomovar thuringiensis	Bacillus thuringiensis	AFS061653	5549329	34.94	82	188672
GCA_002570585.1	SCAFFOLD	Bacillus thuringiensis genomovar thuringiensis	Bacillus thuringiensis	AFS059914	6078645	34.6968	170	96898
GCA_002570635.1	SCAFFOLD	Bacillus thuringiensis genomovar thuringiensis	Bacillus thuringiensis	AFS059559	5660043	34.8928	73	299395
GCA_002570815.1	SCAFFOLD	Bacillus thuringiensis genomovar thuringiensis	Bacillus thuringiensis	AFS061455	5893646	34.8411	89	199059
GCA_002570885.1	SCAFFOLD	Bacillus thuringiensis genomovar thuringiensis	Bacillus thuringiensis	AFS060060	6426699	34.6814	233	86655
GCA_002570955.1	SCAFFOLD	Bacillus thuringiensis genomovar thuringiensis	Bacillus thuringiensis	AFS059931	5789031	34.8806	80	219690
GCA_002571025.1	SCAFFOLD	Bacillus thuringiensis genomovar thuringiensis	Bacillus thuringiensis	AFS059242	6062021	34.7506	153	158463
GCA_002571105.1	SCAFFOLD	Bacillus thuringiensis genomovar thuringiensis	Bacillus thuringiensis	AFS063736	6164111	35.0501	408	66373
GCA_002571115.1	SCAFFOLD	Bacillus thuringiensis genomovar thuringiensis	Bacillus thuringiensis	AFS063640	5856858	34.8329	80	199274
GCA_002571245.1	SCAFFOLD	Bacillus thuringiensis genomovar thuringiensis	Bacillus thuringiensis	AFS059526	6094493	34.6828	161	173756
GCA_002571265.1	SCAFFOLD	Bacillus thuringiensis genomovar thuringiensis	Bacillus thuringiensis	AFS059517	6145399	34.6749	139	179037
GCA_002574095.1	SCAFFOLD	Bacillus thuringiensis genomovar thuringiensis	Bacillus thuringiensis	AFS058004	5653736	35.0608	110	200502
GCA_002574115.1	SCAFFOLD	Bacillus thuringiensis genomovar thuringiensis	Bacillus thuringiensis	AFS057829	5865637	34.9877	179	91574
GCA_002574125.1	SCAFFOLD	Bacillus thuringiensis genomovar thuringiensis	Bacillus thuringiensis	AFS058254	6076801	34.6457	253	63701
GCA_002574325.1	SCAFFOLD	Bacillus thuringiensis genomovar thuringiensis	Bacillus thuringiensis	AFS056615	6153481	34.6541	182	111251
GCA_002574365.1	SCAFFOLD	Bacillus thuringiensis genomovar thuringiensis	Bacillus thuringiensis	AFS056597	5359693	35.0616	55	288918
GCA_002574435.1	SCAFFOLD	Bacillus thuringiensis genomovar thuringiensis	Bacillus thuringiensis	AFS055854	5685918	34.8713	73	220249
GCA_002574495.1	SCAFFOLD	Bacillus thuringiensis genomovar thuringiensis	Bacillus thuringiensis	AFS055282	5888777	34.9822	79	239822
GCA_002574595.1	SCAFFOLD	Bacillus thuringiensis genomovar thuringiensis	Bacillus thuringiensis	AFS054343	5922993	34.874	148	135409
GCA_002574645.1	SCAFFOLD	Bacillus thuringiensis genomovar thuringiensis	Bacillus thuringiensis	AFS055002	5961006	34.7893	279	55764
GCA_002574675.1	SCAFFOLD	Bacillus thuringiensis genomovar thuringiensis	Bacillus thuringiensis	AFS054835	6237387	34.7035	147	149342
GCA_002574695.1	SCAFFOLD	Bacillus thuringiensis genomovar thuringiensis	Bacillus thuringiensis	AFS057784	5866125	34.8068	102	189918
GCA_002574735.1	SCAFFOLD	Bacillus thuringiensis genomovar thuringiensis	Bacillus thuringiensis	AFS058113	5418599	35.0587	55	317428
GCA_002574895.1	SCAFFOLD	Bacillus thuringiensis genomovar thuringiensis	Bacillus thuringiensis	AFS056009	6128047	34.984	348	97897
GCA_002575075.1	SCAFFOLD	Bacillus thuringiensis genomovar thuringiensis	Bacillus thuringiensis	AFS053744	5890645	35.0032	95	187550
GCA_002575305.1	SCAFFOLD	Bacillus thuringiensis genomovar thuringiensis	Bacillus thuringiensis	AFS052794	6069838	34.7437	135	108426
GCA_002575325.1	SCAFFOLD	Bacillus thuringiensis genomovar thuringiensis	Bacillus thuringiensis	AFS052778	5331290	35.0906	68	206849
GCA_002575365.1	SCAFFOLD	Bacillus thuringiensis genomovar thuringiensis	Bacillus thuringiensis	AFS052676	6144722	34.7359	147	299540
GCA_002575395.1	SCAFFOLD	Bacillus thuringiensis genomovar thuringiensis	Bacillus thuringiensis	AFS052460	5877438	34.8088	92	135055
GCA_002575445.1	SCAFFOLD	Bacillus thuringiensis genomovar thuringiensis	Bacillus thuringiensis	AFS052034	6202526	34.7426	130	182625
GCA_002575895.1	SCAFFOLD	Bacillus thuringiensis genomovar thuringiensis	Bacillus thuringiensis	AFS048014	5796494	34.8174	87	182690
GCA_002575925.1	SCAFFOLD	Bacillus thuringiensis genomovar thuringiensis	Bacillus thuringiensis	AFS047635	6223237	34.6713	289	61793
GCA_002576125.1	SCAFFOLD	Bacillus thuringiensis genomovar thuringiensis	Bacillus thuringiensis	AFS045814	5634250	34.9105	77	232714
GCA_002576375.1	SCAFFOLD	Bacillus thuringiensis genomovar thuringiensis	Bacillus thuringiensis	AFS043555	6121081	34.6749	270	66056
GCA_002576485.1	SCAFFOLD	Bacillus thuringiensis genomovar thuringiensis	Bacillus thuringiensis	AFS043211	5334206	35.0418	66	256625
GCA_002576585.1	SCAFFOLD	Bacillus thuringiensis genomovar thuringiensis	Bacillus thuringiensis	AFS050081	6153920	35.0393	424	70464
GCA_002576645.1	SCAFFOLD	Bacillus thuringiensis genomovar thuringiensis	Bacillus thuringiensis	AFS049152	5997852	34.8319	122	203569
GCA_002576655.1	SCAFFOLD	Bacillus thuringiensis genomovar thuringiensis	Bacillus thuringiensis	AFS048789	6178670	34.6589	218	83068
GCA_002576665.1	SCAFFOLD	Bacillus thuringiensis genomovar thuringiensis	Bacillus thuringiensis	AFS048765	6277239	34.6661	174	149500
GCA_002576765.1	SCAFFOLD	Bacillus thuringiensis genomovar thuringiensis	Bacillus thuringiensis	AFS047495	6019480	34.9026	209	79858
GCA_002576755.1	SCAFFOLD	Bacillus thuringiensis genomovar thuringiensis	Bacillus thuringiensis	AFS047607	6030529	34.7332	141	132012
GCA_002576925.1	SCAFFOLD	Bacillus thuringiensis genomovar thuringiensis	Bacillus thuringiensis	AFS045516	6040413	34.7159	155	146314
GCA_002577025.1	SCAFFOLD	Bacillus thuringiensis genomovar thuringiensis	Bacillus thuringiensis	AFS043063	6201854	34.7092	166	128723
GCA_002577255.1	SCAFFOLD	Bacillus thuringiensis genomovar thuringiensis	Bacillus thuringiensis	AFS041586	5883897	34.7493	210	114951
GCA_002577565.1	SCAFFOLD	Bacillus thuringiensis genomovar thuringiensis	Bacillus thuringiensis	AFS040438	6058844	34.8194	181	82822
GCA_002577625.1	SCAFFOLD	Bacillus thuringiensis genomovar thuringiensis	Bacillus thuringiensis	AFS040286	6255908	35.0468	166	105107
GCA_002577805.1	SCAFFOLD	Bacillus thuringiensis genomovar thuringiensis	Bacillus thuringiensis	AFS040001	5875416	34.825	239	137347
GCA_002577835.1	SCAFFOLD	Bacillus thuringiensis genomovar thuringiensis	Bacillus thuringiensis	AFS039999	5937636	34.7854	162	127441
GCA_002578165.1	SCAFFOLD	Bacillus thuringiensis genomovar thuringiensis	Bacillus thuringiensis	AFS039774	6139950	34.7328	127	202273
GCA_002578625.1	SCAFFOLD	Bacillus thuringiensis genomovar thuringiensis	Bacillus thuringiensis	AFS038158	6186503	34.662	157	131517
GCA_002582925.1	SCAFFOLD	Bacillus thuringiensis genomovar thuringiensis	Bacillus thuringiensis	AFS034126	5978011	34.7242	141	153373
GCA_002583235.1	SCAFFOLD	Bacillus thuringiensis genomovar thuringiensis	Bacillus thuringiensis	AFS031631	5994566	34.9012	176	127988
GCA_002583285.1	SCAFFOLD	Bacillus thuringiensis genomovar thuringiensis	Bacillus thuringiensis	AFS030961	6059645	34.9061	129	216593
GCA_002583505.1	SCAFFOLD	Bacillus thuringiensis genomovar thuringiensis	Bacillus thuringiensis	AFS030179	6299488	34.7657	158	243079
GCA_002583895.1	SCAFFOLD	Bacillus thuringiensis genomovar thuringiensis	Bacillus thuringiensis	AFS036350	5857331	34.9223	88	233282
GCA_002555205.1	SCAFFOLD	Bacillus thuringiensis genomovar thuringiensis	Bacillus cereus	AFS012491	5603960	35.0266	112	198379
GCA_002556855.1	SCAFFOLD	Bacillus thuringiensis genomovar thuringiensis	Bacillus cereus	AFS027647	5946595	35.0847	466	41761
GCA_002569335.1	SCAFFOLD	Bacillus thuringiensis genomovar thuringiensis	Bacillus cereus	AFS085114	5999991	34.7906	173	90501
GCA_002579585.1	SCAFFOLD	Bacillus thuringiensis genomovar thuringiensis	Bacillus cereus	AFS057725	6433760	34.6299	179	98509
GCA_002589745.1	SCAFFOLD	Bacillus thuringiensis genomovar thuringiensis	Bacillus cereus	AFS029792	6426240	34.6323	247	68931
GCA_002813875.1	COMPLETE	Bacillus thuringiensis genomovar thuringiensis	Bacillus cereus	MLY1	5947010	35.3602	4	5561815
GCA_002969075.1	SCAFFOLD	Bacillus thuringiensis genomovar thuringiensis	Bacillus thuringiensis	BA04	6113005	34.7814	94	235056
GCA_003013315.1	COMPLETE	Bacillus thuringiensis genomovar thuringiensis	Bacillus cereus	TG1-6	5431893	35.26	2	5417196
GCA_002912045.1	SCAFFOLD	Bacillus thuringiensis genomovar thuringiensis	Bacillus thuringiensis	NRRL B-23150	6173834	35.0573	451	55641
GCA_002912115.1	SCAFFOLD	Bacillus thuringiensis genomovar thuringiensis	Bacillus thuringiensis	Bt407	6271497	35.0042	42	5500501
GCA_002911755.1	CONTIG	Bacillus thuringiensis genomovar thuringiensis	Bacillus thuringiensis	BGSC 4A3	6321394	34.8134	221	146007
GCA_003150715.1	CONTIG	Bacillus thuringiensis genomovar thuringiensis	Bacillus thuringiensis	rc6	5789681	34.9096	96	192377
GCA_000496285.1	COMPLETE	Bacillus toyonensis	Bacillus toyonensis	BCT-7112T	5025419	35.5558	3	4940474
