# Supplementary material for: Comparative Genomic and Phylogenomic Analyses Clarify Relationships Within and Between Bacillus cereus and Bacillus thuringiensis: Proposal for the Recognition of Two Bacillus thuringiensis Genomovars
Source: Front Microbiol. 2019 Aug 23;10:1978. doi: 10.3389/fmicb.2019.01978 (PMC6716467; doi:10.3389/fmicb.2019.01978)
Supplement: Supplementary file 2 [file Table_2.xlsx]

## Sheet: Table S2
Table S2. Detailed genome annotations related to toxin genes. The number of genes that were found is given in the table; 0 is for absence. Gene abbreviations were mainly taken from Kovac et al. (2016).
NCBI Assembly	Original name in NCBI	Species/Genomovar assigned in this study	Strain name	Transcriptional regulator		Anthrax toxin				Capsule forming genes					Cereolysine			Cereulide forming genes				CytK	Enterotoxin		Hemolysin BL operon				hemolysin	Degradative enzymes		Non-hemolytic enterotoxin operon			Degradative enzymes		Transcriptional regulator	Bt toxins
				abrB	codY	atxA	cya	lef	pagA	capA	capB	capC	capD	capE	cerA	cerB	clo	cesA	cesB	cesC	cesD	cytK	entA	entFM	hblA	hblB	hblC	hblD	hlyII	InhA1	InhA2	nheA	nheB	nheC	plcA	plcB	plcR	Cry1A	Cry1B	Cry1C	Cry1D	Cry1E	Cry1F	Cry1G	Cry1H	Cry1I	Cry1J	Cry1K	Cry1L
GCA_000007825.1	Bacillus cereus	Bacillus cereus	ATCC 14579T	1	1	0	0	0	0	0	0	0	0	0	1	1	1	0	0	0	0	1	1	1	1	1	1	1	1	1	1	1	1	1	1	1	1	0	0	0	0	0	0	0	0	0	0	0	0
GCA_000021205.1	Bacillus cereus	Bacillus cereus	B4264	1	1	0	0	0	0	0	0	0	0	0	1	1	1	0	0	0	0	1	1	1	1	1	1	1	0	1	1	1	1	1	1	1	1	0	0	0	0	0	0	0	0	0	0	0	0
GCA_000092165.1	Bacillus thuringiensis	Bacillus cereus	BMB171	1	1	0	0	0	0	0	0	0	0	0	1	1	1	0	0	0	0	1	1	1	1	1	1	1	1	1	1	1	1	1	1	1	1	0	0	0	0	0	0	0	0	0	0	0	0
GCA_000160935.1	Bacillus cereus	Bacillus cereus	172560W	1	1	0	0	0	0	0	0	0	0	0	1	1	1	0	0	0	0	1	1	1	1	1	1	1	0	1	1	1	1	1	1	1	1	0	0	0	0	0	0	0	0	0	0	0	0
GCA_000161035.1	Bacillus cereus	Bacillus cereus	m1550	1	1	0	0	0	0	0	0	0	0	0	1	1	1	0	0	0	0	1	1	1	1	1	1	1	1	1	1	1	1	1	1	1	1	0	0	0	0	0	0	0	0	0	0	0	0
GCA_000161055.1	Bacillus cereus	Bacillus cereus	BDRD-ST24	1	1	0	0	0	0	0	0	0	0	0	1	1	1	0	0	0	0	1	1	1	1	1	1	1	1	1	1	1	1	1	1	1	1	0	0	0	0	0	0	0	0	0	0	0	0
GCA_000161115.1	Bacillus cereus	Bacillus cereus	BDRD-Cer4	1	1	0	0	0	0	0	0	0	0	0	1	1	1	0	0	0	0	1	1	1	1	1	1	1	1	1	1	1	1	1	1	1	1	0	0	0	0	0	0	0	0	0	0	0	0
GCA_000161175.1	Bacillus cereus	Bacillus cereus	Rock1-15	1	1	0	0	0	0	0	0	0	0	0	1	1	1	0	0	0	0	1	1	1	1	1	1	1	0	1	1	1	1	1	1	1	1	0	0	0	0	0	0	0	0	0	0	0	0
GCA_000161315.1	Bacillus cereus	Bacillus cereus	F65185	1	1	0	0	0	0	0	1	1	0	0	1	1	1	0	0	0	0	1	1	1	1	1	0	1	0	1	1	1	1	1	1	1	1	0	0	0	0	0	0	0	0	0	0	0	0
GCA_000161355.1	Bacillus cereus	Bacillus cereus	AH676	1	1	0	0	0	0	0	0	0	0	0	1	1	1	0	0	0	0	1	1	1	1	1	0	1	0	1	1	1	1	1	1	1	1	0	0	0	0	0	0	0	0	0	0	0	0
GCA_000161555.1	Bacillus thuringiensis	Bacillus cereus	T13001	1	1	0	0	0	0	0	0	0	0	0	1	1	1	0	0	0	0	1	1	1	1	1	1	1	1	1	1	1	1	1	1	1	1	0	0	0	0	0	0	0	0	0	0	0	0
GCA_000161575.1	Bacillus thuringiensis	Bacillus cereus	T03a001	1	1	0	0	0	0	0	0	0	0	0	1	1	1	0	0	0	0	1	1	1	1	1	1	1	0	1	1	1	1	1	1	1	1	1	0	0	0	0	0	0	0	0	0	0	0
GCA_000161675.1	Bacillus thuringiensis	Bacillus cereus	BGSC 4BD1	1	1	0	0	0	0	0	0	0	0	0	1	1	1	0	0	0	0	0	1	1	1	1	1	1	0	1	1	1	1	1	1	1	1	0	0	0	0	0	0	0	0	0	0	0	0
GCA_000338755.1	Bacillus thuringiensis	Bacillus cereus	HD73	1	1	0	0	0	0	0	0	0	0	0	1	1	1	0	0	0	0	1	1	1	1	1	1	1	0	1	1	1	1	1	1	1	1	1	0	0	0	0	0	0	0	0	0	0	0
GCA_000948345.1	Bacillus cereus	Bacillus cereus	Lr 4/2	1	1	0	0	0	0	0	0	0	0	0	1	1	1	0	0	0	0	1	1	1	1	1	1	1	0	1	1	1	1	1	1	1	1	0	0	0	0	0	0	0	0	0	0	0	0
GCA_000688795.1	Bacillus thuringiensis	Bacillus cereus	YBT-1520	1	1	0	0	0	0	0	0	0	0	0	1	1	1	0	0	0	0	1	1	1	1	1	1	1	0	1	1	1	1	1	1	1	1	1	0	0	0	0	0	0	0	1	0	0	0
GCA_000717535.1	Bacillus thuringiensis	Bacillus cereus	HD-1	1	1	0	0	0	0	0	0	0	0	0	1	1	1	0	0	0	0	1	1	1	1	1	1	1	0	1	1	1	1	1	1	1	1	1	0	0	0	0	0	0	0	1	0	0	0
GCA_000382845.1	Bacillus sp.	Bacillus cereus	GeD10	1	1	0	0	0	0	0	0	0	0	0	1	1	1	0	0	0	0	1	1	1	0	0	0	0	1	1	1	0	0	0	0	1	1	0	0	0	0	0	0	0	0	0	0	0	0
GCA_000803665.1	Bacillus thuringiensis	Bacillus cereus	HD-29	1	1	0	0	0	0	0	0	0	0	0	1	1	1	0	0	0	0	1	1	1	1	1	1	1	0	1	1	1	1	1	1	1	1	1	0	1	1	0	0	0	0	1	0	0	0
GCA_000831065.1	Bacillus bombysepticus	Bacillus cereus	Wang(Bacillus bombysepticus)	1	1	0	0	0	0	0	0	0	0	0	1	1	1	0	0	0	0	1	1	1	1	1	1	1	0	1	1	1	1	1	1	1	1	0	0	0	0	0	0	0	0	0	0	0	0
GCA_000835235.1	Bacillus thuringiensis	Bacillus cereus	HD 1	1	1	0	0	0	0	0	0	0	0	0	1	1	1	0	0	0	0	1	1	1	1	1	1	1	0	1	1	1	1	1	1	1	1	1	0	0	0	0	0	0	0	1	0	0	0
GCA_000399325.1	Bacillus cereus	Bacillus cereus	BAG5X12-1	1	1	0	0	0	0	0	0	0	0	0	1	1	1	0	0	0	0	1	1	1	1	1	1	1	0	1	1	1	1	1	1	1	1	0	0	0	0	0	0	0	0	0	0	0	0
GCA_000978375.1	Bacillus cereus	Bacillus cereus	FORC_005	1	1	0	0	0	0	0	0	0	0	0	1	1	1	0	0	0	0	1	1	1	1	1	1	1	1	1	1	1	1	1	1	1	1	0	0	0	0	0	0	0	0	0	0	0	0
GCA_000399345.1	Bacillus cereus	Bacillus cereus	BMG1.7	1	1	0	0	0	0	0	0	0	0	0	1	1	1	0	0	0	0	1	1	1	1	1	1	1	0	1	1	1	1	1	1	1	1	1	0	0	0	0	0	0	0	1	0	0	0
GCA_000399365.1	Bacillus cereus	Bacillus cereus	HuB13-1	1	1	0	0	0	0	0	0	0	0	0	1	1	1	0	0	0	0	1	1	1	1	1	1	1	0	1	1	1	1	1	1	1	1	0	0	0	0	0	0	0	0	1	0	0	0
GCA_000399505.1	Bacillus cereus	Bacillus cereus	ISP2954	1	1	0	0	0	0	0	0	0	0	0	1	1	1	0	0	0	0	1	1	1	1	1	1	1	0	1	1	1	1	1	1	1	1	0	0	0	0	0	0	0	0	1	0	0	0
GCA_000399025.1	Bacillus cereus	Bacillus cereus	VD133	1	1	0	0	0	0	0	0	0	0	0	1	1	1	0	0	0	0	1	1	1	1	1	1	1	0	1	1	1	1	1	1	1	1	0	0	0	0	0	0	0	0	0	0	0	0
GCA_000399545.1	Bacillus cereus	Bacillus cereus	VD140	1	1	0	0	0	0	0	0	0	0	0	1	1	1	0	0	0	0	1	1	1	1	1	1	1	0	1	1	1	1	1	1	1	1	0	0	0	0	0	0	0	0	0	0	0	0
GCA_000399565.1	Bacillus cereus	Bacillus cereus	VD184	1	1	0	0	0	0	0	0	0	0	0	1	1	1	0	0	0	0	1	1	1	1	1	1	1	1	1	1	1	1	1	1	1	1	0	0	0	0	0	0	0	0	0	0	0	0
GCA_000399125.1	Bacillus cereus	Bacillus cereus	VD196	1	1	0	0	0	0	0	0	0	0	0	1	1	1	0	0	0	0	1	1	1	1	1	1	1	1	1	1	1	1	1	1	1	1	0	0	0	0	0	0	0	0	0	0	0	0
GCA_000969665.1	Bacillus thuringiensis	Bacillus cereus	27	1	1	0	0	0	0	0	0	0	0	0	1	1	1	0	0	0	0	1	1	1	1	1	1	1	0	1	1	1	1	1	1	1	1	1	0	0	0	0	0	0	0	0	0	0	0
GCA_001017635.1	Bacillus thuringiensis	Bacillus cereus	YC-10	1	1	0	0	0	0	0	0	0	0	0	1	1	1	0	0	0	0	1	1	1	1	1	1	1	0	1	1	1	1	1	1	1	1	1	0	0	0	0	0	0	0	1	0	0	0
GCA_001008595.1	Bacillus cereus	Bacillus cereus	B4080	1	1	0	0	0	0	0	0	0	0	0	1	1	1	0	0	0	0	0	1	1	1	1	1	1	0	1	1	1	1	1	1	1	1	0	0	0	0	0	0	0	0	0	0	0	0
GCA_000600315.1	Bacillus thuringiensis	Bacillus cereus	NBIN-866	1	1	0	0	0	0	0	0	0	0	0	1	1	1	0	0	0	0	1	1	1	1	1	1	1	0	1	1	1	1	1	1	1	1	1	1	1	1	0	1	1	0	1	0	0	0
GCA_000291535.1	Bacillus cereus	Bacillus cereus	BAG3O-2	1	1	0	0	0	0	0	0	0	0	0	1	1	1	0	0	0	0	1	1	1	1	1	1	1	0	1	1	1	1	1	1	1	1	0	0	0	0	0	0	0	0	0	0	0	0
GCA_000291455.1	Bacillus cereus	Bacillus cereus	BAG3X2-2	1	1	0	0	0	0	0	0	0	0	0	1	1	1	0	0	0	0	1	1	1	1	1	1	1	0	1	1	1	1	1	1	1	1	0	0	0	0	0	0	0	0	0	0	0	0
GCA_000291435.1	Bacillus cereus	Bacillus cereus	BAG4O-1	1	1	0	0	0	0	0	0	0	0	0	1	1	1	0	0	0	0	1	1	1	1	1	1	1	0	1	1	1	1	1	1	1	1	0	0	0	0	0	0	0	0	0	0	0	0
GCA_000291415.1	Bacillus cereus	Bacillus cereus	BAG4X12-1	1	1	0	0	0	0	0	0	0	0	0	1	1	1	0	0	0	0	1	1	1	1	1	1	1	0	1	1	1	1	1	1	1	1	0	0	0	0	0	0	0	0	0	0	0	0
GCA_000291255.1	Bacillus cereus	Bacillus cereus	VD014	1	1	0	0	0	0	0	0	0	0	0	1	1	1	0	0	0	0	1	1	1	1	1	1	1	0	1	1	1	1	1	1	1	1	0	0	0	0	0	0	0	0	0	0	0	0
GCA_000291215.1	Bacillus cereus	Bacillus cereus	VD045	1	1	0	0	0	0	0	0	0	0	0	1	1	1	0	0	0	0	1	1	1	1	1	1	1	1	1	1	1	1	1	1	1	1	0	0	0	0	0	0	0	0	0	0	0	0
GCA_000290795.1	Bacillus cereus	Bacillus cereus	VD154	1	1	0	0	0	0	0	0	0	0	0	1	1	1	0	0	0	0	1	1	1	1	1	1	1	1	1	1	1	1	1	1	1	1	0	0	0	0	0	0	0	0	0	0	0	0
GCA_000290775.1	Bacillus cereus	Bacillus cereus	VD156	1	1	0	0	0	0	0	0	0	0	0	1	1	1	0	0	0	0	1	1	1	1	1	1	1	0	1	1	1	1	1	1	1	1	0	0	0	0	0	0	0	0	0	0	0	0
GCA_000290755.1	Bacillus cereus	Bacillus cereus	VD166	1	1	0	0	0	0	0	0	0	0	0	1	1	1	0	0	0	0	1	1	1	1	1	1	1	0	1	1	1	1	1	1	1	1	0	0	0	0	0	0	0	0	0	0	0	0
GCA_000290735.1	Bacillus cereus	Bacillus cereus	VD169	1	1	0	0	0	0	0	0	0	0	0	1	1	1	0	0	0	0	1	1	1	1	1	1	1	1	1	1	1	1	1	1	1	1	0	0	0	0	0	0	0	0	0	0	0	0
GCA_000290715.1	Bacillus cereus	Bacillus cereus	VD200	1	1	0	0	0	0	0	0	0	0	0	1	1	1	0	0	0	0	1	1	1	1	1	1	1	0	1	1	1	1	1	1	1	1	0	0	0	0	0	0	0	0	0	0	0	0
GCA_000468975.2	Bacillus thuringiensis	Bacillus cereus	Leapi01	1	1	0	0	0	0	0	0	0	0	0	1	1	1	0	0	0	0	1	1	1	1	1	1	1	0	1	1	1	1	1	1	1	1	0	0	1	0	0	0	0	0	1	0	0	0
GCA_000743815.1	Bacillus cereus	Bacillus cereus	ATCC 10876	1	1	0	0	0	0	0	0	0	0	0	1	1	1	0	0	0	0	1	1	1	1	1	1	1	0	1	1	1	1	1	1	1	1	0	0	0	0	0	0	0	0	0	0	0	0
GCA_000773635.1	Bacillus cereus	Bacillus cereus	tsu1	1	1	0	0	0	0	0	0	0	0	0	1	1	1	0	0	0	0	1	1	1	1	1	1	1	0	1	1	1	1	1	1	1	1	0	0	0	0	0	0	0	0	0	0	0	0
GCA_001008665.1	Bacillus cereus	Bacillus cereus	B4158	1	1	0	0	0	0	0	0	0	0	0	1	1	1	0	0	0	0	1	1	1	1	1	1	1	0	1	1	1	1	1	1	1	1	0	0	1	1	0	0	0	0	1	0	0	0
GCA_001043655.1	Bacillus cereus	Bacillus cereus	LK9	1	1	0	0	0	0	0	0	0	0	0	1	1	1	0	0	0	0	1	1	1	1	1	1	1	0	1	1	1	1	1	1	1	1	0	0	0	0	0	0	0	0	0	0	0	0
GCA_000181615.1	Bacillus cereus	Bacillus cereus	AH1134	1	1	0	0	0	0	0	0	0	0	0	1	1	1	0	0	0	0	1	1	1	1	1	1	1	0	1	1	1	1	1	1	1	1	0	0	0	0	0	0	0	0	0	0	0	0
GCA_000518025.1	Bacillus weihenstephanensis	Bacillus cereus	FSL R5-860	1	1	0	0	0	0	0	0	0	0	0	1	1	1	0	0	0	0	1	1	1	1	1	1	0	1	1	1	1	1	1	1	1	1	0	0	0	0	0	0	0	0	0	0	0	0
GCA_000520915.1	Bacillus subtilis	Bacillus cereus	B7-s	1	1	0	0	0	0	0	0	0	0	0	1	1	1	0	0	0	0	1	1	1	1	1	1	1	1	1	1	1	1	1	1	1	1	0	0	0	0	0	0	0	0	0	0	0	0
GCA_000816555.1	Bacillus thuringiensis	Bacillus cereus	AK47	1	1	0	0	0	0	0	0	0	0	0	1	1	1	0	0	0	0	1	1	1	1	1	1	1	0	1	1	1	1	1	1	1	1	0	0	0	0	0	0	0	0	1	0	0	0
GCA_000238655.1	Bacillus sp.	Bacillus cereus	7_6_55CFAA_CT2	1	1	0	0	0	0	0	0	0	0	0	1	1	1	0	0	0	0	1	1	1	1	1	1	1	0	1	1	1	1	1	1	1	1	0	0	0	0	0	0	0	0	0	0	0	0
GCA_000530375.1	Bacillus thuringiensis	Bacillus cereus	DB27	1	1	0	0	0	0	0	0	0	0	0	1	1	1	0	0	0	0	1	1	1	0	0	0	0	0	1	1	1	1	1	1	1	1	0	0	0	0	0	0	0	0	0	0	0	0
GCA_001044485.1	Bacillus cereus	Bacillus cereus	#17	1	1	0	0	0	0	0	0	0	0	0	1	1	1	0	0	0	0	1	1	1	1	1	1	1	1	1	1	1	1	1	1	1	1	0	0	0	0	0	0	0	0	0	0	0	0
GCA_001044645.1	Bacillus cereus	Bacillus cereus	F3175-03	1	1	0	0	0	0	0	0	0	0	0	1	1	1	0	0	0	0	1	1	1	1	1	1	1	0	1	1	1	1	1	1	1	1	0	0	0	0	0	0	0	0	0	0	0	0
GCA_001044655.1	Bacillus cereus	Bacillus cereus	INRA A3	1	1	0	0	0	0	0	0	0	0	0	1	1	1	0	0	0	0	1	1	1	1	1	1	1	1	1	1	1	1	1	1	1	1	0	0	0	0	0	0	0	0	0	0	0	0
GCA_001044665.1	Bacillus cereus	Bacillus cereus	F4430-73	1	1	0	0	0	0	0	0	0	0	0	1	1	1	0	0	0	0	1	1	1	1	1	0	1	0	1	1	1	1	1	1	1	1	0	0	0	0	0	0	0	0	0	0	0	0
GCA_001044715.1	Bacillus cereus	Bacillus cereus	INRA C3	1	1	0	0	0	0	0	0	0	0	0	1	1	1	0	0	0	0	1	1	1	1	1	1	1	0	1	1	1	1	1	1	1	1	0	0	0	0	0	0	0	0	0	0	0	0
GCA_001044855.1	Bacillus cereus	Bacillus cereus	RIVM BC 934	1	1	0	0	0	0	0	0	0	0	0	1	1	1	0	0	0	0	1	1	1	1	1	1	1	0	1	1	1	1	1	1	1	1	1	0	1	1	0	0	0	0	1	0	0	0
GCA_001044955.1	Bacillus cereus	Bacillus cereus	6/27/S	1	1	0	0	0	0	0	0	0	0	0	1	1	1	0	0	0	0	1	1	1	1	1	1	1	0	1	1	1	1	1	1	1	1	1	0	1	1	0	0	0	0	1	0	0	0
GCA_000878525.1	Bacillus thuringiensis	Bacillus cereus	Sbt003	1	1	0	0	0	0	0	0	0	0	0	1	1	1	0	0	0	0	1	1	1	1	1	1	1	1	1	1	1	1	1	1	1	1	0	0	0	0	0	0	0	0	0	0	0	0
GCA_001059175.1	Bacillus cereus	Bacillus cereus	823_BTHU	1	1	0	0	0	0	0	0	0	0	0	1	1	1	0	0	0	0	1	1	1	1	1	1	1	1	1	1	1	1	1	1	1	1	0	0	0	0	0	0	0	0	0	0	0	0
GCA_001183785.1	Bacillus thuringiensis	Bacillus cereus	HD521	1	1	0	0	0	0	0	0	0	0	0	1	1	1	0	0	0	0	1	1	1	1	1	1	1	0	1	1	1	1	1	1	1	1	0	0	0	0	0	0	0	0	0	0	0	0
GCA_001077095.1	Bacillus cereus	Bacillus cereus	822_BCER	1	1	0	0	0	0	0	0	0	0	0	1	1	1	0	0	0	0	1	1	1	1	1	1	1	1	1	1	1	1	1	1	1	1	0	0	0	0	0	0	0	0	0	0	0	0
GCA_001579695.1	Bacillus cereus	Bacillus cereus	905	1	1	0	0	0	0	0	0	0	0	0	1	1	1	0	0	0	0	1	1	1	1	1	0	1	0	1	1	1	1	1	1	1	1	0	0	0	0	0	0	0	0	0	0	0	0
GCA_001583745.1	Bacillus cereus	Bacillus cereus	FSL W8-0268	1	1	0	0	0	0	0	0	0	0	0	1	1	1	0	0	0	0	1	1	1	1	1	1	1	1	1	1	1	1	1	1	1	1	0	0	0	0	0	0	0	0	0	0	0	0
GCA_001583875.1	Bacillus cereus	Bacillus cereus	FSL W8-0640	1	1	0	0	0	0	0	0	0	0	0	1	1	1	0	0	0	0	1	1	1	1	1	1	1	0	1	1	1	1	1	1	1	1	0	0	0	0	0	0	0	0	0	0	0	0
GCA_001583935.1	Bacillus cereus	Bacillus cereus	FSL K6-0073	1	1	0	0	0	0	0	0	0	0	0	1	1	1	0	0	0	0	1	1	1	1	1	1	1	0	1	1	1	1	1	1	1	1	0	0	0	0	0	0	0	0	0	0	0	0
GCA_001595725.1	Bacillus thuringiensis	Bacillus cereus	Bt185	1	1	0	0	0	0	0	0	0	0	0	1	1	1	0	0	0	0	1	1	1	1	1	1	1	0	1	1	1	1	1	1	1	1	0	0	0	0	0	0	0	0	0	0	0	0
GCA_001618665.1	Bacillus thuringiensis	Bacillus cereus	Bc601	1	1	0	0	0	0	0	0	0	0	0	1	1	1	0	0	0	0	1	1	1	1	1	1	1	0	1	1	1	1	1	1	1	1	0	0	0	0	0	0	0	0	0	0	0	0
GCA_001619285.1	Bacillus cereus	Bacillus cereus	B4081	1	1	0	0	0	0	0	0	0	0	0	1	1	1	0	0	0	0	1	1	1	1	1	1	1	0	1	1	1	1	1	1	1	1	0	0	0	0	0	0	0	0	0	0	0	0
GCA_001619395.1	Bacillus cereus	Bacillus cereus	B4120	1	1	0	0	0	0	0	0	0	0	0	1	1	1	0	0	0	0	1	1	1	1	1	1	1	0	1	1	1	1	1	1	1	1	0	0	0	0	0	0	0	0	0	0	0	0
GCA_001619405.1	Bacillus cereus	Bacillus cereus	B4155	1	1	0	0	0	0	0	0	0	0	0	1	1	1	0	0	0	0	1	1	1	1	1	1	1	1	1	1	1	1	1	1	1	1	0	0	0	0	0	0	0	0	0	0	0	0
GCA_001619445.1	Bacillus cereus	Bacillus cereus	B4084	1	1	0	0	0	0	0	0	0	0	0	1	1	1	0	0	0	0	1	1	1	1	1	1	1	0	1	1	1	1	1	1	1	1	0	0	0	0	0	0	0	0	0	0	0	0
GCA_001619525.1	Bacillus cereus	Bacillus cereus	B4118	1	1	0	0	0	0	0	0	0	0	0	1	1	1	0	0	0	0	1	1	1	1	1	1	1	1	1	1	1	1	1	1	1	1	0	0	0	0	0	0	0	0	0	0	0	0
GCA_000468995.3	Bacillus thuringiensis	Bacillus cereus	Hu4-2	1	1	0	0	0	0	0	0	0	0	0	1	1	1	0	0	0	0	1	1	1	1	1	1	1	0	1	1	1	1	1	1	1	1	0	0	1	0	0	0	0	0	1	0	0	0
GCA_000319755.1	Bacillus sp.	Bacillus cereus	WBUNB004	1	1	0	0	0	0	0	0	0	0	0	0	1	1	0	0	0	0	1	1	1	1	1	0	1	0	1	1	1	1	1	1	0	0	0	0	0	0	0	0	0	0	0	0	0	0
GCA_001420855.1	Bacillus thuringiensis	Bacillus cereus	YWC2-8	1	1	0	0	0	0	0	0	0	0	0	1	1	1	0	0	0	0	1	1	1	1	1	1	1	0	1	1	1	1	1	1	1	1	1	0	0	0	0	0	0	0	0	0	0	0
GCA_001276195.1	Bacillus thuringiensis	Bacillus cereus	BMB3201	1	1	0	0	0	0	0	0	0	0	0	1	1	1	0	0	0	0	1	1	1	1	1	1	1	1	1	1	1	1	1	1	1	1	1	0	0	0	0	0	0	0	1	0	0	0
GCA_001482495.1	Bacillus sp.	Bacillus cereus	G3(2015)	1	1	0	0	0	0	0	0	0	0	0	1	1	1	0	0	0	0	0	1	1	1	1	1	1	0	1	1	1	1	1	1	1	1	0	0	0	0	0	0	0	0	0	0	0	0
GCA_001518875.1	Bacillus cereus	Bacillus cereus	FORC_013	1	1	0	0	0	0	0	0	0	0	0	1	1	1	0	0	0	0	1	1	1	1	1	1	1	1	1	1	1	1	1	1	1	1	0	0	0	0	0	0	0	0	0	0	0	0
GCA_001548175.1	Bacillus thuringiensis	Bacillus cereus	Pasteur Institute Standard strain	1	1	0	0	0	0	0	0	0	0	0	1	1	1	0	0	0	0	1	1	1	1	1	1	1	1	1	1	1	1	1	1	1	1	0	0	0	0	1	0	0	0	1	0	0	0
GCA_001563515.1	Bacillus sp.	Bacillus cereus	JH7	1	1	0	0	0	0	0	0	0	0	0	1	1	1	0	0	0	0	1	1	1	1	1	1	1	0	1	1	1	1	1	1	1	1	0	0	0	0	0	0	0	0	0	0	0	0
GCA_001635995.1	Bacillus cereus	Bacillus cereus	HN001	1	1	0	0	0	0	0	0	0	0	0	1	1	1	0	0	0	0	1	1	1	1	1	1	1	0	1	1	1	1	1	1	1	1	0	0	0	0	0	0	0	0	0	0	0	0
GCA_000635895.2	Bacillus cereus	Bacillus cereus	A1	1	1	0	0	0	0	0	0	0	0	0	1	1	1	0	0	0	0	1	1	1	1	1	1	1	0	1	0	1	1	1	1	1	1	0	0	0	0	0	0	0	0	0	0	0	0
GCA_001677965.1	Bacillus cereus	Bacillus cereus	MROC2	1	1	0	0	0	0	0	0	0	0	0	1	1	1	0	0	0	0	1	1	1	1	1	1	1	0	1	1	1	1	1	1	1	1	0	0	0	0	0	0	0	0	0	0	0	0
GCA_001677055.1	Bacillus thuringiensis	Bacillus cereus	BGSC 4BT1	1	1	0	0	0	0	0	1	1	0	0	1	1	1	0	0	0	0	1	1	1	1	1	1	1	0	1	1	1	1	1	1	1	1	0	0	0	0	0	0	0	0	0	0	0	0
GCA_001692675.1	Bacillus thuringiensis	Bacillus cereus	KNU-07	1	1	0	0	0	0	0	0	0	0	0	1	1	1	0	0	0	0	1	1	1	1	1	1	1	0	1	1	1	1	1	0	1	1	0	0	0	0	0	0	0	0	0	0	0	0
GCA_001721145.1	Bacillus cereus	Bacillus cereus	FORC_024	1	1	0	0	0	0	0	0	0	0	0	1	1	1	0	0	0	0	1	1	1	1	1	1	1	0	1	1	1	1	1	1	1	1	0	0	0	0	0	0	0	0	0	0	0	0
GCA_001679765.1	Bacillus sp.	Bacillus cereus	B25(2016b)	1	1	0	0	0	0	0	0	0	0	0	1	1	1	0	0	0	0	1	1	1	1	1	1	1	0	1	1	1	1	1	1	1	1	0	0	0	0	0	0	0	0	0	0	0	0
GCA_001757745.1	Bacillus thuringiensis	Bacillus cereus	GOE4	1	1	0	0	0	0	0	0	0	0	0	1	1	1	0	0	0	0	1	1	1	1	1	1	1	0	1	1	1	1	1	1	1	1	0	0	0	0	0	0	0	0	0	0	0	0
GCA_001699805.1	Bacillus cereus	Bacillus cereus	LCR12	1	1	0	0	0	0	0	0	0	0	0	1	1	1	0	0	0	0	1	1	1	1	1	1	1	0	1	1	1	1	1	1	1	1	0	0	0	0	0	0	0	0	0	0	0	0
GCA_001913405.1	Bacillus cereus	Bacillus cereus	MOD1_Bc23	1	1	0	0	0	0	0	0	0	0	0	1	1	1	0	0	0	0	0	1	1	1	1	1	1	1	1	1	1	1	1	1	1	1	0	0	0	0	0	0	0	0	0	0	0	0
GCA_001913455.1	Bacillus cereus	Bacillus cereus	MOD1_Bc21	1	1	0	0	0	0	0	0	0	0	0	1	1	1	0	0	0	0	1	1	1	1	1	1	1	1	1	1	1	1	1	1	1	1	1	0	0	0	0	0	0	0	0	0	0	0
GCA_001913635.1	Bacillus cereus	Bacillus cereus	MOD1_Bc85	1	1	0	0	0	0	0	0	0	0	0	1	1	1	0	0	0	0	1	1	1	1	1	1	1	1	1	1	1	1	1	1	1	1	0	0	0	0	0	0	0	0	0	0	0	0
GCA_001913475.1	Bacillus cereus	Bacillus cereus	MOD1_Bc68	1	1	0	0	0	0	0	0	0	0	0	1	1	1	0	0	0	0	1	1	1	1	1	1	1	1	1	1	1	1	1	1	1	1	0	0	0	0	0	0	0	0	0	0	0	0
GCA_001913575.1	Bacillus cereus	Bacillus cereus	MOD1_Bc139	1	1	0	0	0	0	0	0	0	0	0	1	1	1	0	0	0	0	1	1	1	1	1	1	1	0	1	1	1	1	1	1	1	1	0	0	0	0	0	0	0	0	0	0	0	0
GCA_001913555.1	Bacillus cereus	Bacillus cereus	MOD1_Bc137	1	1	0	0	0	0	0	0	0	0	0	1	1	1	0	0	0	0	1	1	1	1	1	1	1	0	1	1	1	1	1	1	1	1	1	0	0	0	0	0	0	0	1	0	0	0
GCA_001675515.1	Bacillus thuringiensis	Bacillus cereus	ST7	1	1	0	0	0	0	0	0	0	0	0	1	1	1	0	0	0	0	1	1	1	1	1	1	1	0	1	1	1	1	1	1	1	1	0	0	0	0	0	0	0	0	0	0	0	0
GCA_001729295.1	Bacillus cereus	Bacillus cereus	A9	1	1	0	0	0	0	0	0	0	0	0	1	1	1	0	0	0	0	1	1	1	1	1	1	1	0	1	1	1	1	1	1	1	1	0	0	0	0	0	0	0	0	0	0	0	0
GCA_001729445.1	Bacillus cereus	Bacillus cereus	A50	1	1	0	0	0	0	0	0	0	0	0	1	1	1	0	0	0	0	1	1	1	1	1	1	1	1	1	1	1	1	1	1	1	1	0	0	0	0	0	0	0	0	0	0	0	0
GCA_001895235.1	Bacillus cereus	Bacillus cereus	16SBCL1279	1	1	0	0	0	0	0	0	0	0	0	1	1	1	0	0	0	0	1	1	1	1	1	1	1	0	1	1	1	1	1	1	1	1	0	0	0	0	0	0	0	0	0	0	0	0
GCA_001913625.1	Bacillus cereus	Bacillus cereus	MOD1_Bc77	1	1	0	0	0	0	0	0	0	0	0	1	1	1	0	0	0	0	1	1	1	1	1	1	1	1	1	1	1	1	1	1	1	1	0	0	0	0	0	0	0	0	0	0	0	0
GCA_002021465.1	Bacillus cereus	Bacillus cereus	MOD1_Bc92	1	1	0	0	0	0	0	0	0	0	0	1	1	1	0	0	0	0	1	1	1	1	1	1	1	0	1	1	1	1	1	1	1	1	0	0	0	0	0	0	0	0	0	0	0	0
GCA_001757675.1	Bacillus thuringiensis	Bacillus cereus	GOE1	1	1	0	0	0	0	0	0	0	0	0	1	1	1	0	0	0	0	1	1	1	1	1	1	1	0	1	1	1	1	1	1	1	1	0	0	0	0	0	0	0	0	0	0	0	0
GCA_001757685.1	Bacillus thuringiensis	Bacillus cereus	GOE2	1	1	0	0	0	0	0	0	0	0	0	1	1	1	0	0	0	0	1	1	1	1	1	1	1	0	1	1	1	1	1	1	1	1	0	0	0	0	0	0	0	0	0	0	0	0
GCA_001757695.1	Bacillus thuringiensis	Bacillus cereus	GOE3	1	1	0	0	0	0	0	0	0	0	0	1	1	1	0	0	0	0	1	1	1	1	1	1	1	1	1	1	1	1	1	1	1	1	0	0	0	0	0	0	0	0	0	0	0	0
GCA_001836235.1	Bacillus sp.	Bacillus cereus	HMSC036E02	1	1	0	0	0	0	0	0	0	0	0	1	1	1	0	0	0	0	1	1	1	1	1	1	1	0	1	1	1	1	1	1	1	1	0	0	0	0	0	0	0	0	0	0	0	0
GCA_001880115.1	Bacillus thuringiensis	Bacillus cereus	HD-133	1	1	0	0	0	0	0	0	0	0	0	1	1	1	0	0	0	0	1	1	1	1	1	1	1	0	1	1	1	1	1	1	1	1	0	0	1	0	0	0	0	0	1	0	0	0
GCA_001880125.1	Bacillus thuringiensis	Bacillus cereus	BP865	1	1	0	0	0	0	0	0	0	0	0	1	1	1	0	0	0	0	1	1	1	1	1	1	1	0	1	1	1	1	1	1	1	1	0	0	0	0	0	0	0	0	1	0	0	0
GCA_001816185.1	Bacillus sp.	Bacillus cereus	RZ2MS9	1	1	0	0	0	0	0	0	0	0	0	1	1	1	0	0	0	0	1	1	1	1	1	1	1	0	1	1	1	1	1	1	1	1	0	0	0	0	0	0	0	0	0	0	0	0
GCA_001883865.1	Bacillus cereus	Bacillus cereus	N31	1	1	0	0	0	0	0	0	0	0	0	1	1	1	0	0	0	0	1	1	1	1	1	1	1	1	1	1	1	1	1	1	1	1	0	0	0	0	0	0	0	0	0	0	0	0
GCA_001883965.1	Bacillus cereus	Bacillus cereus	A8S3	1	1	0	0	0	0	0	0	0	0	0	1	1	1	0	0	0	0	1	1	1	1	1	1	1	0	1	1	1	1	1	1	1	1	0	0	0	0	0	0	0	0	0	0	0	0
GCA_001883975.1	Bacillus cereus	Bacillus cereus	Co15	1	1	0	0	0	0	0	0	0	0	0	1	1	1	0	0	0	0	1	1	1	1	1	1	1	0	1	1	1	1	1	1	1	1	0	0	0	0	0	0	0	0	0	0	0	0
GCA_900142155.1	Bacillus sp.	Bacillus cereus	CL25	1	1	0	0	0	0	0	0	0	0	0	1	1	1	0	0	0	0	1	1	1	1	1	1	1	1	1	1	1	1	1	1	1	1	0	0	0	0	0	0	0	0	0	0	0	0
GCA_001968805.1	Bacillus thuringiensis	Bacillus cereus	INTA Fr7-4	1	1	0	0	0	0	0	0	0	0	0	1	1	1	0	0	0	0	1	1	1	1	1	1	1	0	1	1	1	1	1	1	1	1	0	0	0	0	0	0	0	0	0	0	0	0
GCA_001940445.1	Bacillus sp.	Bacillus cereus	MB366	1	1	0	0	0	0	0	0	0	0	0	1	1	1	0	0	0	0	1	1	1	1	1	1	1	1	1	1	1	1	1	1	1	1	0	0	0	0	0	0	0	0	0	0	0	0
GCA_002000005.1	Bacillus cereus	Bacillus cereus	FORC021	1	1	0	0	0	0	0	0	0	0	0	1	1	1	0	0	0	0	1	1	1	1	1	1	1	0	1	1	1	1	1	1	1	1	0	0	0	0	0	0	0	0	0	0	0	0
GCA_001982855.1	Bacillus cereus	Bacillus cereus	MOD1_Bc149	1	1	0	0	0	0	0	0	0	0	0	1	1	1	0	0	0	0	1	1	1	0	0	1	1	1	1	1	1	1	1	1	1	1	0	0	0	0	0	0	0	0	0	0	0	0
GCA_002014895.1	Bacillus cereus	Bacillus cereus	FSL R5-0811	1	1	0	0	0	0	0	0	0	0	0	1	1	1	0	0	0	0	1	1	1	1	1	1	0	1	1	1	1	1	1	1	1	1	0	0	0	0	0	0	0	0	0	0	0	0
GCA_002024535.1	Bacillus cereus	Bacillus cereus	E41	1	1	0	0	0	0	0	0	0	0	0	1	1	1	0	0	0	0	1	1	1	1	1	1	1	0	1	1	1	1	1	1	1	1	0	0	0	0	0	0	0	0	0	0	0	0
GCA_002021445.1	Bacillus cereus	Bacillus cereus	MOD1_Bc71	1	1	0	0	0	0	0	0	0	0	0	1	1	1	0	0	0	0	1	1	1	1	1	1	1	0	1	1	1	1	1	1	1	1	0	0	0	0	0	0	0	0	0	0	0	0
GCA_002021455.1	Bacillus cereus	Bacillus cereus	MOD1_Bc73	1	1	0	0	0	0	0	0	0	0	0	1	1	1	0	0	0	0	1	1	1	1	1	1	1	0	1	1	1	1	1	1	1	1	0	0	0	0	0	0	0	0	0	0	0	0
GCA_002021515.1	Bacillus cereus	Bacillus cereus	MOD1_Bc86	1	1	0	0	0	0	0	0	0	0	0	1	1	1	0	0	0	0	1	1	1	1	1	1	1	1	1	1	1	1	1	1	1	1	0	0	0	0	0	0	0	0	0	0	0	0
GCA_002021535.1	Bacillus cereus	Bacillus cereus	MOD1_Bc93	1	1	0	0	0	0	0	0	0	0	0	1	1	1	0	0	0	0	1	1	1	1	1	1	1	0	1	1	1	1	1	1	1	1	0	0	0	0	0	0	0	0	0	0	0	0
GCA_002021545.1	Bacillus cereus	Bacillus cereus	MOD1_Bc30	1	1	0	0	0	0	0	0	0	0	0	1	1	1	0	0	0	0	1	1	1	1	1	1	1	0	1	1	1	1	1	1	1	1	1	0	0	0	0	0	0	0	1	0	0	0
GCA_002173755.1	Bacillus thuringiensis	Bacillus cereus	SCG04-02	1	1	0	0	0	0	0	1	1	0	0	1	1	1	0	0	0	0	1	1	1	1	1	1	1	0	1	1	1	1	1	1	1	1	0	0	0	0	0	0	0	0	0	0	0	0
GCA_002146315.1	Bacillus thuringiensis	Bacillus cereus	BGSC 4AE1	1	1	0	0	0	0	0	0	0	0	0	1	1	1	0	0	0	0	1	1	1	1	1	1	1	0	1	1	1	1	1	1	1	1	1	1	1	1	0	1	1	0	1	0	0	0
GCA_002146925.1	Bacillus thuringiensis	Bacillus cereus	BGSC 4H2	1	1	0	0	0	0	0	0	0	0	0	1	1	1	0	0	0	0	1	1	1	1	1	1	1	0	1	1	1	1	1	1	1	1	0	0	0	0	0	0	0	0	0	0	0	0
GCA_002146945.1	Bacillus thuringiensis	Bacillus cereus	BGSC 4I4	1	1	0	0	0	0	0	0	0	0	0	0	1	1	0	0	0	0	1	1	1	1	1	1	1	1	1	1	1	1	1	1	0	1	0	1	0	0	0	0	0	0	0	0	0	0
GCA_002147055.1	Bacillus thuringiensis	Bacillus cereus	BGSC 4BF1	1	1	0	0	0	0	0	0	0	0	0	1	1	1	0	0	0	0	1	1	1	1	1	1	1	0	1	1	1	1	1	1	1	1	0	0	0	0	0	0	0	0	0	0	0	0
GCA_002147085.1	Bacillus thuringiensis	Bacillus cereus	BGSC 4CB1	1	1	0	0	0	0	0	0	0	0	0	1	1	1	0	0	0	0	1	1	1	1	1	1	1	0	1	1	1	1	1	1	1	1	1	1	1	1	0	1	1	0	1	0	0	0
GCA_002147105.1	Bacillus thuringiensis	Bacillus cereus	BGSC 4G1	1	1	0	0	0	0	0	0	0	0	0	1	1	1	0	0	0	0	1	1	1	1	1	1	1	0	1	1	1	1	1	1	1	1	1	1	1	1	0	1	1	0	1	0	0	0
GCA_002147185.1	Bacillus thuringiensis	Bacillus cereus	BGSC 4J3	1	1	0	0	0	0	0	0	0	0	0	1	1	1	0	0	0	0	1	1	1	1	1	1	1	0	1	1	1	1	1	1	1	1	0	0	1	1	0	0	0	0	1	0	0	0
GCA_002147235.1	Bacillus thuringiensis	Bacillus cereus	BGSC 4J4	1	1	0	0	0	0	0	0	0	0	0	1	1	1	0	0	0	0	1	1	1	1	1	1	1	0	1	1	1	1	1	1	1	1	1	0	0	0	0	0	0	0	1	0	0	0
GCA_002147245.1	Bacillus thuringiensis	Bacillus cereus	BGSC 4L3	1	1	0	0	0	0	0	0	0	0	0	1	1	1	0	0	0	0	1	1	1	1	1	1	1	0	1	1	1	1	1	1	1	1	1	0	0	0	0	0	0	0	1	0	0	0
GCA_002147295.1	Bacillus thuringiensis	Bacillus cereus	BGSC 4M3	1	1	0	0	0	0	0	0	0	0	0	1	1	1	0	0	0	0	1	1	1	1	1	1	1	1	1	1	1	1	1	1	1	1	0	0	0	0	0	0	0	0	0	0	0	0
GCA_002147375.1	Bacillus thuringiensis	Bacillus cereus	BGSC 4T1	1	1	0	0	0	0	0	0	0	0	0	1	1	1	0	0	0	0	1	1	1	1	1	1	1	0	1	1	1	1	1	1	1	1	1	1	1	1	0	1	1	0	1	0	0	0
GCA_002147415.1	Bacillus thuringiensis	Bacillus cereus	BGSC 4W1	1	1	0	0	0	0	0	0	0	0	0	1	1	1	0	0	0	0	1	1	1	1	1	1	1	1	1	1	1	1	1	1	1	1	0	0	0	0	0	0	0	0	0	0	0	0
GCA_002147535.1	Bacillus thuringiensis	Bacillus cereus	HD5	1	1	0	0	0	0	0	0	0	0	0	1	1	1	0	0	0	0	1	1	1	1	1	1	1	1	1	1	1	1	1	1	1	1	1	0	0	0	1	0	0	0	1	0	0	0
GCA_002147565.1	Bacillus thuringiensis	Bacillus cereus	T07019	1	1	0	0	0	0	0	0	0	0	0	1	1	1	0	0	0	0	1	1	1	1	1	1	1	0	1	1	1	1	1	1	1	1	1	0	1	1	0	0	0	0	1	0	0	0
GCA_002147575.1	Bacillus thuringiensis	Bacillus cereus	T07005	1	1	0	0	0	0	0	0	0	0	0	1	1	1	0	0	0	0	1	1	1	1	1	1	1	0	1	1	1	1	1	1	1	1	1	0	1	1	0	0	0	0	1	0	0	0
GCA_002147605.1	Bacillus thuringiensis	Bacillus cereus	T07030	1	1	0	0	0	0	0	0	0	0	0	1	1	1	0	0	0	0	1	1	1	1	1	1	1	0	1	1	1	1	1	1	1	1	0	0	1	1	0	0	0	0	1	0	0	0
GCA_002147635.1	Bacillus thuringiensis	Bacillus cereus	T07128	1	1	0	0	0	0	0	0	0	0	0	1	1	1	0	0	0	0	1	1	1	1	1	1	1	0	1	1	1	1	1	1	1	1	1	0	0	0	0	0	0	0	1	0	0	0
GCA_002147645.1	Bacillus thuringiensis	Bacillus cereus	T07148	1	1	0	0	0	0	0	0	0	0	0	1	1	1	0	0	0	0	1	1	1	1	1	1	1	0	1	1	1	1	1	1	1	1	0	0	1	1	0	0	0	0	1	0	0	0
GCA_002147685.1	Bacillus thuringiensis	Bacillus cereus	T07153	1	1	0	0	0	0	0	0	0	0	0	1	1	1	0	0	0	0	1	1	1	1	1	1	1	0	1	1	1	1	1	1	1	1	1	0	1	1	0	0	0	0	1	0	0	0
GCA_002147715.1	Bacillus thuringiensis	Bacillus cereus	T63001	1	1	0	0	0	0	0	0	0	0	0	1	1	1	0	0	0	0	1	1	1	1	1	1	1	1	1	1	1	1	1	1	1	1	0	0	0	0	0	0	0	0	0	0	0	0
GCA_002147725.1	Bacillus thuringiensis	Bacillus cereus	T07183	1	1	0	0	0	0	0	0	0	0	0	1	1	1	0	0	0	0	1	1	1	1	1	1	1	0	1	1	1	1	1	1	1	1	0	0	1	1	0	0	0	0	1	0	0	0
GCA_002147745.1	Bacillus thuringiensis	Bacillus cereus	T69001	1	1	0	0	0	0	0	0	0	0	0	1	1	1	0	0	0	0	1	1	1	1	1	1	1	1	1	1	1	1	1	1	1	1	0	0	0	0	0	0	0	0	0	0	0	0
GCA_002146445.1	Bacillus thuringiensis	Bacillus cereus	BGSC 4AR1	1	1	0	0	0	0	0	0	0	0	0	1	1	1	0	0	0	0	1	1	1	1	1	1	1	0	1	1	1	1	1	1	1	1	0	0	0	0	0	0	0	0	1	0	0	0
GCA_002146465.1	Bacillus thuringiensis	Bacillus cereus	BGSC 4AZ1	1	1	0	0	0	0	0	0	0	0	0	1	1	1	0	0	0	0	1	1	1	1	1	1	1	1	1	1	1	1	1	1	1	1	0	0	0	0	0	0	0	0	0	0	0	0
GCA_002146545.1	Bacillus thuringiensis	Bacillus cereus	BGSC 4AT1	1	1	0	0	0	0	0	0	0	0	0	1	1	1	0	0	0	0	1	1	1	1	1	1	1	0	1	1	1	1	1	1	1	1	0	0	0	0	0	0	0	0	1	0	0	0
GCA_002146595.1	Bacillus thuringiensis	Bacillus cereus	BGSC 4AW1	1	1	0	0	0	0	0	0	0	0	0	1	1	1	0	0	0	0	1	1	1	1	1	1	1	1	1	1	1	1	1	1	1	1	1	0	0	0	0	0	0	0	1	0	0	0
GCA_002146865.1	Bacillus thuringiensis	Bacillus cereus	BGSC 4CA1	1	1	0	0	0	0	0	0	0	0	0	1	1	1	0	0	0	0	1	1	1	1	1	1	1	0	1	1	1	1	1	1	1	1	0	0	0	0	0	0	0	0	0	0	0	0
GCA_002147155.1	Bacillus thuringiensis	Bacillus cereus	BGSC 4J2	1	1	0	0	0	0	0	0	0	0	0	1	1	1	0	0	0	0	1	1	1	1	1	1	1	0	1	1	1	1	1	1	1	1	1	0	1	1	0	0	0	0	1	0	0	0
GCA_002147165.1	Bacillus thuringiensis	Bacillus cereus	BGSC 4J1	1	1	0	0	0	0	0	0	0	0	0	1	1	1	0	0	0	0	1	1	1	1	1	1	1	0	1	1	1	1	1	1	1	1	1	0	1	1	0	0	0	0	1	0	0	0
GCA_002147255.1	Bacillus thuringiensis	Bacillus cereus	BGSC 4J5	1	1	0	0	0	0	0	0	0	0	0	1	1	1	0	0	0	0	1	1	1	1	1	1	1	1	1	1	1	1	1	1	1	1	1	0	0	0	1	0	0	0	1	0	0	0
GCA_900176455.1	Bacillus sp.	Bacillus cereus	JKS001846	1	1	0	0	0	0	0	0	0	0	0	1	1	1	0	0	0	0	1	1	1	1	1	1	1	0	1	1	1	1	1	1	1	1	0	0	0	0	0	0	0	0	0	0	0	0
GCA_002147435.1	Bacillus thuringiensis	Bacillus cereus	BGSC 4X1	1	1	0	0	0	0	0	0	0	0	0	1	1	1	0	0	0	0	1	1	1	1	1	1	1	0	1	1	1	1	1	1	1	1	1	0	0	0	0	0	0	0	1	0	0	0
GCA_002147555.1	Bacillus thuringiensis	Bacillus cereus	I13	1	1	0	0	0	0	0	0	0	0	0	1	1	1	0	0	0	0	1	1	1	1	1	1	1	0	1	1	1	1	1	1	1	1	0	0	1	1	0	0	0	0	1	0	0	0
GCA_002147655.1	Bacillus thuringiensis	Bacillus cereus	T07151	1	1	0	0	0	0	0	0	0	0	0	1	1	1	0	0	0	0	1	1	1	1	1	1	1	1	1	1	1	1	1	1	1	1	0	0	0	0	0	0	0	0	0	0	0	0
GCA_002147825.1	Bacillus thuringiensis	Bacillus cereus	BGSC 4AM1	1	1	0	0	0	0	0	0	0	0	0	1	1	1	0	0	0	0	1	1	1	1	1	1	1	0	1	1	1	1	1	1	1	1	0	0	0	0	0	0	0	0	0	0	0	0
GCA_002147955.1	Bacillus thuringiensis	Bacillus cereus	BGSC 4BU1	1	1	0	0	0	0	0	0	0	0	0	1	1	1	0	0	0	0	1	1	1	1	1	1	1	0	1	1	1	1	1	1	1	1	0	0	0	0	0	0	0	0	0	0	0	0
GCA_002147965.1	Bacillus thuringiensis	Bacillus cereus	BGSC 4BW1	1	1	0	0	0	0	0	0	0	0	0	1	1	1	0	0	0	0	1	1	1	1	1	1	1	0	1	1	0	0	0	1	1	1	0	0	0	0	0	0	0	0	0	0	0	0
GCA_002148045.1	Bacillus thuringiensis	Bacillus cereus	BGSC 4CF1	1	1	0	0	0	0	0	0	0	0	0	1	1	1	0	0	0	0	1	1	1	1	1	1	1	0	1	1	1	1	1	1	1	1	0	0	0	0	0	0	0	0	0	0	0	0
GCA_002148155.1	Bacillus thuringiensis	Bacillus cereus	T30001	1	1	0	0	0	0	0	0	0	0	0	1	1	1	0	0	0	0	0	1	1	1	1	1	1	0	1	1	1	1	1	1	1	1	0	0	0	0	0	0	0	0	0	0	0	0
GCA_900176805.1	Bacillus cereus	Bacillus cereus	16-00196	1	1	0	0	0	0	0	0	0	0	0	1	1	1	0	0	0	0	1	1	1	1	1	1	1	0	1	1	1	1	1	1	1	1	0	0	0	0	0	0	0	0	0	0	0	0
GCA_900176935.1	Bacillus cereus	Bacillus cereus	16-00198	1	1	0	0	0	0	0	0	0	0	0	1	1	1	0	0	0	0	1	1	1	1	1	1	1	0	1	1	1	1	1	1	1	1	0	0	0	0	0	0	0	0	0	0	0	0
GCA_900176955.1	Bacillus cereus	Bacillus cereus	16-00184	1	1	0	0	0	0	0	0	0	0	0	1	1	1	0	0	0	0	1	1	1	1	1	1	1	1	1	1	1	1	1	1	1	1	0	0	0	0	0	0	0	0	0	0	0	0
GCA_900176995.1	Bacillus cereus	Bacillus cereus	16-00187	1	1	0	0	0	0	0	0	0	0	0	1	1	1	0	0	0	0	1	1	1	1	1	1	1	1	1	1	1	1	1	1	1	1	0	0	0	0	0	0	0	0	0	0	0	0
GCA_900177025.1	Bacillus cereus	Bacillus cereus	16-00188	1	1	0	0	0	0	0	0	0	0	0	1	1	1	0	0	0	0	1	1	1	1	1	1	1	1	1	1	1	1	1	1	1	1	0	0	0	0	0	0	0	0	0	0	0	0
GCA_002214705.1	Bacillus cereus	Bacillus cereus	D12_2	1	1	0	0	0	0	0	0	0	0	0	1	1	1	0	0	0	0	1	1	1	1	1	1	1	0	1	1	1	1	1	1	1	1	0	0	0	0	0	0	0	0	0	0	0	0
GCA_002214765.1	Bacillus cereus	Bacillus cereus	FORC_048	1	1	0	0	0	0	0	0	0	0	0	1	1	1	0	0	0	0	1	1	1	1	1	1	1	1	1	1	1	1	1	1	1	1	0	0	0	0	0	0	0	0	0	0	0	0
GCA_002215175.1	Bacillus cereus	Bacillus cereus	K8	1	1	0	0	0	0	0	0	0	0	0	1	1	1	0	0	0	0	1	1	1	1	1	1	1	0	1	1	1	1	1	1	1	1	0	0	0	0	0	0	0	0	0	0	0	0
GCA_002216125.1	Bacillus cereus	Bacillus cereus	M13	1	1	0	0	0	0	0	0	0	0	0	1	1	1	0	0	0	0	1	1	1	1	1	1	1	1	1	1	1	1	1	1	1	1	0	0	0	0	0	0	0	0	0	0	0	0
GCA_002184245.1	Bacillus thuringiensis	Bacillus cereus	YGD22-03	1	1	0	0	0	0	0	0	0	0	0	1	1	1	0	0	0	0	1	1	1	1	1	1	1	0	1	1	1	1	1	1	1	1	0	0	0	0	0	0	0	0	0	0	0	0
GCA_002222555.1	Bacillus thuringiensis	Bacillus cereus	c25	1	1	0	0	0	0	0	0	0	0	0	1	1	1	0	0	0	0	1	1	1	1	1	1	1	0	1	1	1	1	1	1	1	1	0	0	0	0	0	0	0	0	0	0	0	0
GCA_002218325.1	Bacillus sp.	Bacillus cereus	M13(2017)	1	1	0	0	0	0	0	0	0	0	0	1	1	1	0	0	0	0	1	1	1	1	1	1	1	0	1	1	1	1	1	1	1	1	0	0	0	0	0	0	0	0	0	0	0	0
GCA_002236945.1	Bacillus thuringiensis	Bacillus cereus	HD133	1	1	0	0	0	0	0	0	0	0	0	1	1	1	0	0	0	0	1	1	1	1	1	1	1	0	1	1	1	1	1	1	1	1	0	0	1	1	0	0	0	0	1	0	0	0
GCA_900100505.1	Bacillus sp.	Bacillus cereus	CL96	1	1	0	0	0	0	0	0	0	0	0	1	1	1	0	0	0	0	1	1	1	1	1	1	1	1	1	1	1	1	1	1	1	1	0	0	0	0	0	0	0	0	0	0	0	0
GCA_900107565.1	Bacillus sp.	Bacillus cereus	CL115	1	1	0	0	0	0	0	0	0	0	0	1	1	1	0	0	0	0	1	1	1	1	1	1	1	1	1	1	1	1	1	1	1	1	0	0	0	0	0	0	0	0	0	0	0	0
GCA_002200085.1	Bacillus cereus	Bacillus cereus	MOD1_Bc230	1	1	0	0	0	0	0	0	0	0	0	1	1	1	0	0	0	0	1	1	1	1	1	1	1	1	1	1	1	1	1	1	1	1	0	0	0	0	0	0	0	0	0	0	0	0
GCA_002199125.1	Bacillus cereus	Bacillus cereus	MOD1_Bc57	1	1	0	0	0	0	0	0	0	0	0	1	1	1	0	0	0	0	1	1	1	1	1	1	1	0	1	1	1	1	1	1	1	1	0	0	0	0	0	0	0	0	0	0	0	0
GCA_002199335.1	Bacillus cereus	Bacillus cereus	MOD1_Bc207	1	1	0	0	0	0	0	0	0	0	0	1	1	1	0	0	0	0	1	1	1	1	1	1	1	0	1	1	1	1	1	1	1	1	0	0	0	0	0	0	0	0	0	0	0	0
GCA_002200015.1	Bacillus cereus	Bacillus cereus	MOD1_Bc203	1	1	0	0	0	0	0	0	0	0	0	1	1	1	0	0	0	0	0	1	1	1	1	1	1	0	1	1	1	1	1	1	1	1	0	0	0	0	0	0	0	0	0	0	0	0
GCA_002200055.1	Bacillus cereus	Bacillus cereus	MOD1_Bc235	1	1	0	0	0	0	0	0	0	0	0	1	1	1	0	0	0	0	1	1	1	1	1	1	1	0	1	1	1	1	1	1	1	1	0	0	0	0	0	0	0	0	1	0	0	0
GCA_002200175.1	Bacillus cereus	Bacillus cereus	MOD1_Bc231	1	1	0	0	0	0	0	0	0	0	0	1	1	1	0	0	0	0	1	1	1	1	1	1	1	0	1	1	1	1	1	1	1	1	0	0	0	0	0	0	0	0	1	0	0	0
GCA_002201555.1	Bacillus cereus	Bacillus cereus	MOD1_Bc218	1	1	0	0	0	0	0	0	0	0	0	1	1	1	0	0	0	0	1	1	1	1	1	1	1	1	1	1	1	1	1	1	1	1	0	0	0	0	0	0	0	0	0	0	0	0
GCA_002201665.1	Bacillus cereus	Bacillus cereus	MOD1_Bc219	1	1	0	0	0	0	0	0	0	0	0	1	1	1	0	0	0	0	1	1	1	1	1	1	1	1	1	1	1	1	1	1	1	1	0	0	0	0	0	0	0	0	0	0	0	0
GCA_002224345.1	Bacillus cereus	Bacillus cereus	C1L	1	1	0	0	0	0	0	0	0	0	0	1	1	1	0	0	0	0	1	1	1	1	1	1	1	1	1	1	1	1	1	1	1	1	0	0	0	0	0	0	0	0	0	0	0	0
GCA_002233595.1	Bacillus sp.	Bacillus cereus	KbaL1	1	1	0	0	0	0	0	0	0	0	0	1	1	1	0	0	0	0	1	1	1	1	1	1	1	0	1	1	1	1	1	1	1	1	0	0	0	0	0	0	0	0	0	0	0	0
GCA_002550115.1	Bacillus cereus	Bacillus cereus	AFS099306	1	1	0	0	0	0	0	0	0	0	0	1	1	1	0	0	0	0	1	1	1	1	1	1	1	1	1	1	1	1	1	1	1	1	0	0	0	0	0	0	0	0	0	0	0	0
GCA_002550315.1	Bacillus cereus	Bacillus cereus	AFS097377	1	1	0	0	0	0	0	0	0	0	0	1	1	1	0	0	0	0	1	1	1	1	1	1	1	0	1	1	1	1	1	1	1	1	0	0	0	0	0	0	0	0	0	0	0	0
GCA_002550515.1	Bacillus cereus	Bacillus cereus	AFS095548	1	1	0	0	0	0	0	0	0	0	0	1	1	1	0	0	0	0	1	1	1	1	1	1	1	0	1	1	1	1	1	1	1	1	0	0	0	0	0	0	0	0	0	0	0	0
GCA_002550705.1	Bacillus cereus	Bacillus cereus	AFS093397	1	1	0	0	0	0	0	0	0	0	0	1	1	1	0	0	0	0	1	1	1	1	1	1	1	0	1	1	1	1	1	1	1	1	0	0	0	0	0	0	0	0	0	0	0	0
GCA_002551625.1	Bacillus cereus	Bacillus cereus	AFS088784	1	1	0	0	0	0	0	0	0	0	0	1	1	1	0	0	0	0	1	1	1	1	1	1	1	0	1	1	1	1	1	1	1	1	0	0	0	0	0	0	0	0	0	0	0	0
GCA_002552115.1	Bacillus cereus	Bacillus cereus	AFS096642	1	1	0	0	0	0	0	0	0	0	0	1	1	1	0	0	0	0	1	1	1	1	1	1	1	0	1	1	1	1	1	1	1	1	0	0	0	0	0	0	0	0	0	0	0	0
GCA_002552335.1	Bacillus cereus	Bacillus cereus	AFS095084	1	1	0	0	0	0	0	0	0	0	0	1	1	1	0	0	0	0	1	1	1	1	1	1	1	0	1	1	1	1	1	1	1	1	0	0	0	0	0	0	0	0	0	0	0	0
GCA_002552635.1	Bacillus cereus	Bacillus cereus	AFS091626	1	1	0	0	0	0	0	0	0	0	0	1	1	1	0	0	0	0	1	1	1	1	1	1	1	0	1	1	1	1	1	1	1	1	0	0	0	0	0	0	0	0	0	0	0	0
GCA_002552725.1	Bacillus cereus	Bacillus cereus	AFS090123	1	1	0	0	0	0	0	0	0	0	0	1	1	1	0	0	0	0	1	1	1	1	1	1	1	0	1	1	1	1	1	1	1	1	0	0	0	0	0	0	0	0	0	0	0	0
GCA_002550595.1	Bacillus cereus	Bacillus cereus	AFS094413	1	1	0	0	0	0	0	0	0	0	0	1	1	1	0	0	0	0	1	1	1	1	1	1	1	0	1	1	1	1	1	1	1	1	0	0	0	0	0	0	0	0	0	0	0	0
GCA_002551775.1	Bacillus cereus	Bacillus cereus	AFS099102	1	1	0	0	0	0	0	0	0	0	0	1	1	1	0	0	0	0	1	1	1	1	1	1	1	0	1	1	1	1	1	1	1	1	0	0	0	0	0	0	0	0	0	0	0	0
GCA_002551975.1	Bacillus cereus	Bacillus cereus	AFS097219	1	1	0	0	0	0	0	0	0	0	0	1	1	1	0	0	0	0	1	1	1	1	1	1	1	0	1	1	1	1	1	1	1	1	0	0	0	0	0	0	0	0	0	0	0	0
GCA_002552015.1	Bacillus cereus	Bacillus cereus	AFS097130	1	1	0	0	0	0	0	1	1	0	0	1	1	1	0	0	0	0	0	1	1	0	0	1	1	0	1	1	1	1	1	1	1	1	0	0	0	0	0	0	0	0	0	0	0	0
GCA_002552275.1	Bacillus cereus	Bacillus cereus	AFS095703	1	1	0	0	0	0	0	0	0	0	0	1	1	1	0	0	0	0	1	1	1	1	1	1	1	0	1	1	1	1	1	1	1	1	0	0	0	0	0	0	0	0	0	0	0	0
GCA_002552315.1	Bacillus cereus	Bacillus cereus	AFS095498	1	1	0	0	0	0	0	0	0	0	0	1	1	1	0	0	0	0	1	1	1	1	1	1	1	0	1	1	1	1	1	1	1	1	0	0	0	0	0	0	0	0	0	0	0	0
GCA_002552465.1	Bacillus cereus	Bacillus cereus	AFS093925	1	1	0	0	0	0	0	0	0	0	0	1	1	1	0	0	0	0	1	1	1	1	1	1	1	0	1	1	1	1	1	1	1	1	0	0	0	0	0	0	0	0	0	0	0	0
GCA_002552895.1	Bacillus cereus	Bacillus cereus	AFS099621	1	1	0	0	0	0	0	0	0	0	0	1	1	1	0	0	0	0	1	1	1	1	1	1	1	0	1	1	1	1	1	1	1	1	0	0	0	0	0	0	0	0	0	0	0	0
GCA_002566605.1	Bacillus cereus	Bacillus cereus	AFS077000	1	1	0	0	0	0	0	0	0	0	0	1	1	1	0	0	0	0	1	1	1	1	1	1	1	0	1	1	1	1	1	1	1	1	0	0	0	0	0	0	0	0	0	0	0	0
GCA_002566675.1	Bacillus cereus	Bacillus cereus	AFS075781	1	1	0	0	0	0	0	1	1	0	0	1	1	1	0	0	0	0	1	1	1	1	1	1	1	0	1	1	1	1	1	1	1	1	0	0	0	0	0	0	0	0	0	0	0	0
GCA_002566925.1	Bacillus cereus	Bacillus cereus	AFS073631	1	1	0	0	0	0	0	0	0	0	0	1	1	1	0	0	0	0	1	1	1	1	1	1	1	0	1	1	1	1	1	1	1	1	0	0	0	0	0	0	0	0	0	0	0	0
GCA_002552095.1	Bacillus thuringiensis	Bacillus cereus	AFS096719	1	1	0	0	0	0	0	0	0	0	0	1	1	1	0	0	0	0	1	1	1	1	1	1	1	0	1	1	1	1	1	1	1	1	0	0	0	0	0	0	0	0	0	0	0	0
GCA_002553205.1	Bacillus thuringiensis	Bacillus cereus	AFS093334	1	1	0	0	0	0	0	0	0	0	0	1	1	1	0	0	0	0	1	1	1	1	1	1	1	0	1	1	1	1	1	1	1	1	0	0	0	0	0	0	0	0	0	0	0	0
GCA_002552875.1	Bacillus cereus	Bacillus cereus	AFS099737	1	1	0	0	0	0	0	0	0	0	0	1	1	1	0	0	0	0	1	1	1	1	1	1	1	0	1	1	1	1	1	1	1	1	0	0	0	0	0	0	0	0	0	0	0	0
GCA_002574205.1	Bacillus cereus	Bacillus cereus	AFS057502	1	1	0	0	0	0	0	0	0	0	0	1	1	1	0	0	0	0	1	1	1	1	1	1	1	0	1	1	1	1	1	1	1	1	0	0	0	0	0	0	0	0	0	0	0	0
GCA_002576955.1	Bacillus cereus	Bacillus cereus	AFS044520	1	1	0	0	0	0	0	0	0	0	0	1	1	1	0	0	0	0	1	1	1	1	1	1	1	0	1	1	1	1	1	1	1	1	0	0	0	0	0	0	0	0	0	0	0	0
GCA_002550155.1	Bacillus cereus	Bacillus cereus	AFS098742	1	1	0	0	0	0	0	0	0	0	0	1	1	1	0	0	0	0	1	1	1	1	1	1	1	0	1	1	1	1	1	1	1	1	0	0	0	0	0	0	0	0	0	0	0	0
GCA_002550365.1	Bacillus cereus	Bacillus cereus	AFS097327	1	1	0	0	0	0	0	0	0	0	0	1	1	1	0	0	0	0	1	1	1	1	1	1	1	0	1	1	1	1	1	1	1	1	0	0	0	0	0	0	0	0	0	0	0	0
GCA_002550555.1	Bacillus cereus	Bacillus cereus	AFS095018	1	1	0	0	0	0	0	0	0	0	0	1	1	1	0	0	0	0	1	1	1	1	1	1	1	0	1	1	1	1	1	1	1	1	0	0	0	0	0	0	0	0	0	0	0	0
GCA_002550775.1	Bacillus cereus	Bacillus cereus	AFS092659	1	1	0	0	0	0	0	0	0	0	0	1	1	0	0	0	0	0	1	1	1	1	1	1	1	1	1	1	1	1	1	1	1	1	0	0	0	0	0	0	0	0	0	0	0	0
GCA_002551635.1	Bacillus cereus	Bacillus cereus	AFS088704	1	1	0	0	0	0	0	0	0	0	0	1	1	1	0	0	0	0	1	1	1	1	1	1	1	0	1	1	1	1	1	1	1	1	0	0	0	0	0	0	0	0	0	0	0	0
GCA_002552455.1	Bacillus cereus	Bacillus cereus	AFS094460	1	1	0	0	0	0	0	0	0	0	0	1	1	1	0	0	0	0	1	1	1	1	1	1	1	0	1	1	1	1	1	1	1	1	0	0	0	0	0	0	0	0	0	0	0	0
GCA_002552485.1	Bacillus cereus	Bacillus cereus	AFS093833	1	1	0	0	0	0	0	1	1	0	0	1	1	1	0	0	0	0	1	1	1	1	1	1	1	0	1	1	1	1	1	1	1	1	0	0	0	0	0	0	0	0	0	0	0	0
GCA_002552505.1	Bacillus cereus	Bacillus cereus	AFS093186	1	1	0	0	0	0	0	0	0	0	0	1	1	1	0	0	0	0	1	1	1	1	1	1	1	0	1	1	1	1	1	1	1	1	0	0	0	0	0	0	0	0	0	0	0	0
GCA_002552995.1	Bacillus cereus	Bacillus cereus	AFS097474	1	1	0	0	0	0	0	0	0	0	0	1	1	1	0	0	0	0	1	1	1	1	1	1	1	0	1	1	1	1	1	1	1	1	0	0	0	0	0	0	0	0	0	0	0	0
GCA_002553345.1	Bacillus cereus	Bacillus cereus	AFS090431	1	1	0	0	0	0	0	0	0	0	0	1	1	1	0	0	0	0	1	1	1	1	1	1	1	0	1	1	1	1	1	1	1	1	0	0	0	0	0	0	0	0	0	0	0	0
GCA_002553395.1	Bacillus cereus	Bacillus cereus	AFS089527	1	1	0	0	0	0	0	0	0	0	0	1	1	1	0	0	0	0	1	1	1	1	1	1	1	0	1	1	1	1	1	1	1	1	0	0	0	0	0	0	0	0	0	0	0	0
GCA_002584305.1	Bacillus cereus	Bacillus cereus	AFS034541	1	1	0	0	0	0	0	0	0	0	0	1	1	1	0	0	0	0	1	1	1	1	1	1	1	0	1	1	1	1	1	1	1	1	0	0	0	0	0	0	0	0	0	0	0	0
GCA_002584465.1	Bacillus cereus	Bacillus cereus	AFS033081	1	1	0	0	0	0	0	0	0	0	0	1	1	1	0	0	0	0	1	1	1	1	1	1	1	1	1	1	1	1	1	1	1	1	0	0	0	0	0	0	0	0	0	0	0	0
GCA_002584345.1	Bacillus cereus	Bacillus cereus	AFS033276	1	1	0	0	0	0	0	0	0	0	0	1	1	1	0	0	0	0	1	1	1	1	1	1	1	0	1	1	1	1	1	1	1	1	0	0	0	0	0	0	0	0	0	0	0	0
GCA_002584675.1	Bacillus cereus	Bacillus cereus	AFS031264	1	1	0	0	0	0	0	1	1	0	0	1	1	1	0	0	0	0	1	1	1	1	1	1	1	0	1	1	1	1	1	1	1	1	0	0	0	0	0	0	0	0	0	0	0	0
GCA_002584765.1	Bacillus cereus	Bacillus cereus	AFS030991	1	1	0	0	0	0	0	0	0	0	0	1	1	1	0	0	0	0	1	1	1	1	1	1	1	0	1	1	1	1	1	1	1	1	0	0	0	0	0	0	0	0	0	0	0	0
GCA_002584775.1	Bacillus cereus	Bacillus cereus	AFS030742	1	1	0	0	0	0	0	0	0	0	0	1	1	1	0	0	0	0	1	1	1	1	1	1	1	1	1	1	1	1	1	1	1	1	0	0	0	0	0	0	0	0	0	0	0	0
GCA_002584845.1	Bacillus cereus	Bacillus cereus	AFS030475	1	1	0	0	0	0	0	0	0	0	0	1	1	1	0	0	0	0	1	1	1	1	1	1	1	0	1	1	1	1	1	1	1	1	0	0	0	0	0	0	0	0	0	0	0	0
GCA_002585005.1	Bacillus cereus	Bacillus cereus	AFS029617	1	1	0	0	0	0	0	0	0	0	0	1	1	1	0	0	0	0	1	1	1	1	1	1	1	0	1	1	1	1	1	1	1	1	0	0	0	0	0	0	0	0	0	0	0	0
GCA_002585165.1	Bacillus cereus	Bacillus cereus	AFS037584	1	1	0	0	0	0	0	0	0	0	0	1	1	1	0	0	0	0	1	1	1	1	1	1	1	0	1	1	1	1	1	1	1	1	0	0	0	0	0	0	0	0	0	0	0	0
GCA_002585385.1	Bacillus cereus	Bacillus cereus	AFS035954	1	1	0	0	0	0	0	0	0	0	0	1	1	1	0	0	0	0	1	1	1	1	1	1	1	0	1	1	1	1	1	1	1	1	0	0	0	0	0	0	0	0	0	0	0	0
GCA_002585595.1	Bacillus cereus	Bacillus cereus	AFS035044	1	1	0	0	0	0	0	0	0	0	0	1	1	1	0	0	0	0	1	1	1	1	1	1	1	0	1	1	1	1	1	1	1	1	0	0	0	0	0	0	0	0	0	0	0	0
GCA_002585665.1	Bacillus cereus	Bacillus cereus	AFS033440	1	1	0	0	0	0	0	0	0	0	0	1	1	1	0	0	0	0	1	1	1	1	1	1	1	0	1	1	1	1	1	1	1	1	0	0	0	0	0	0	0	0	0	0	0	0
GCA_002585695.1	Bacillus cereus	Bacillus cereus	AFS033741	1	1	0	0	0	0	0	0	0	0	0	1	1	1	0	0	0	0	1	1	1	1	1	1	1	0	1	1	1	1	1	1	1	1	0	0	0	0	0	0	0	0	0	0	0	0
GCA_002504205.1	Bacillus cereus	Bacillus cereus	BHU1	1	1	0	0	0	0	0	0	0	0	0	1	1	1	0	0	0	0	1	1	1	1	1	1	1	1	1	1	1	1	1	1	1	1	0	0	0	0	0	0	0	0	0	0	0	0
GCA_002555365.1	Bacillus thuringiensis	Bacillus cereus	AFS018409	1	1	0	0	0	0	0	0	0	0	0	1	1	1	0	0	0	0	1	1	1	1	1	1	1	0	1	1	1	1	1	1	1	1	0	0	0	0	0	0	0	0	1	0	0	0
GCA_002569275.1	Bacillus thuringiensis	Bacillus cereus	AFS075487	1	1	0	0	0	0	0	0	0	0	0	1	1	1	0	0	0	0	1	1	1	1	1	1	1	0	1	1	1	1	1	1	1	1	0	0	0	0	0	0	0	0	0	0	0	0
GCA_002569645.1	Bacillus thuringiensis	Bacillus cereus	AFS080155	1	1	0	0	0	0	0	0	0	0	0	1	1	1	0	0	0	0	1	1	1	1	1	1	1	0	1	1	1	1	1	1	1	1	0	0	0	0	0	0	0	0	0	0	0	0
GCA_002572135.1	Bacillus thuringiensis	Bacillus cereus	AFS061780	1	1	0	0	0	0	0	0	0	0	0	1	1	1	0	0	0	0	1	1	1	1	1	1	1	0	1	1	1	1	1	1	1	1	0	0	0	0	0	0	0	0	1	0	0	0
GCA_002581075.1	Bacillus thuringiensis	Bacillus cereus	AFS043930	1	1	0	0	0	0	0	0	0	0	0	1	1	1	0	0	0	0	1	1	1	1	1	1	1	0	1	1	1	1	1	1	1	1	0	0	0	0	0	0	0	0	1	0	0	0
GCA_002589015.1	Bacillus thuringiensis	Bacillus cereus	AFS031473	1	1	0	0	0	0	0	0	0	0	0	1	1	1	0	0	0	0	1	1	1	1	1	1	1	0	1	1	1	1	1	1	1	1	0	0	0	0	0	0	0	0	1	0	0	0
GCA_002589045.1	Bacillus thuringiensis	Bacillus cereus	AFS034084	1	1	0	0	0	0	0	0	0	0	0	1	1	1	0	0	0	0	1	1	1	1	1	1	1	0	1	1	1	1	1	1	1	1	0	0	0	0	0	0	0	0	1	0	0	0
GCA_002557925.1	Bacillus cereus	Bacillus cereus	AFS013997	1	1	0	0	0	0	0	0	0	0	0	1	1	1	0	0	0	0	1	1	1	1	1	1	1	0	1	1	1	1	1	1	1	1	0	0	0	0	0	0	0	0	0	0	0	0
GCA_002557995.1	Bacillus cereus	Bacillus cereus	AFS012400	1	1	0	0	0	0	0	0	0	0	0	1	1	1	0	0	0	0	1	1	1	1	1	1	1	1	1	1	1	1	1	1	1	1	0	0	0	0	0	0	0	0	0	0	0	0
GCA_002558085.1	Bacillus cereus	Bacillus cereus	AFS011950	1	1	0	0	0	0	0	0	0	0	0	1	1	1	0	0	0	0	1	1	1	1	1	1	1	0	1	1	1	1	1	1	1	1	0	0	0	0	0	0	0	0	0	0	0	0
GCA_002558165.1	Bacillus cereus	Bacillus cereus	AFS013685	1	1	0	0	0	0	0	0	0	0	0	1	1	1	0	0	0	0	1	1	1	1	1	1	1	0	1	1	1	1	1	1	1	1	0	0	0	0	0	0	0	0	0	0	0	0
GCA_002558125.1	Bacillus cereus	Bacillus cereus	AFS013880	1	1	0	0	0	0	0	0	0	0	0	1	1	1	0	0	0	0	1	1	1	1	1	1	1	0	1	1	1	1	1	1	1	1	0	0	0	0	0	0	0	0	0	0	0	0
GCA_002558245.1	Bacillus cereus	Bacillus cereus	AFS011918	1	1	0	0	0	0	0	0	0	0	0	1	1	1	0	0	0	0	1	1	1	1	1	1	1	1	1	1	1	1	1	1	1	1	0	0	0	0	0	0	0	0	0	0	0	0
GCA_002558285.1	Bacillus cereus	Bacillus cereus	AFS007234	1	1	0	0	0	0	0	0	0	0	0	1	1	1	0	0	0	0	1	1	1	1	1	1	1	0	1	1	1	1	1	1	1	1	0	0	0	0	0	0	0	0	0	0	0	0
GCA_002558365.1	Bacillus cereus	Bacillus cereus	AFS007158	1	1	0	0	0	0	0	0	0	0	0	1	1	1	0	0	0	0	0	1	1	1	1	0	1	0	1	1	1	1	1	1	1	1	0	0	0	0	0	0	0	0	0	0	0	0
GCA_002558375.1	Bacillus cereus	Bacillus cereus	AFS006766	1	1	0	0	0	0	0	0	0	0	0	1	1	1	0	0	0	0	1	1	1	1	1	1	1	0	1	1	1	1	1	1	1	1	0	0	0	0	0	0	0	0	0	0	0	0
GCA_002558435.1	Bacillus cereus	Bacillus cereus	AFS006512	1	1	0	0	0	0	0	0	0	0	0	1	1	1	0	0	0	0	1	1	1	1	1	1	1	0	1	1	1	1	1	1	1	1	0	0	0	0	0	0	0	0	0	0	0	0
GCA_002558445.1	Bacillus cereus	Bacillus cereus	AFS006065	1	1	0	0	0	0	0	0	0	0	0	1	1	1	0	0	0	0	1	1	1	1	1	1	1	0	1	1	1	1	1	1	1	1	0	0	0	0	0	0	0	0	0	0	0	0
GCA_002558465.1	Bacillus cereus	Bacillus cereus	AFS006012	1	1	0	0	0	0	0	0	0	0	0	1	1	1	0	0	0	0	1	1	1	1	1	1	1	0	1	1	1	1	1	1	1	1	0	0	0	0	0	0	0	0	0	0	0	0
GCA_002558475.1	Bacillus cereus	Bacillus cereus	AFS005901	1	1	0	0	0	0	0	0	0	0	0	1	1	1	0	0	0	0	1	1	1	1	1	1	1	0	1	1	1	1	1	1	1	1	0	0	0	0	0	0	0	0	0	0	0	0
GCA_002558615.1	Bacillus cereus	Bacillus cereus	AFS004498	1	1	0	0	0	0	0	0	0	0	0	1	1	1	0	0	0	0	1	1	1	1	1	1	1	1	1	1	1	1	1	1	1	1	0	0	0	0	0	0	0	0	0	0	0	0
GCA_002558645.1	Bacillus cereus	Bacillus cereus	AFS004414	1	1	0	0	0	0	0	0	0	0	0	1	1	1	0	0	0	0	1	1	1	1	1	1	1	0	1	1	1	1	1	1	1	1	0	0	0	0	0	0	0	0	1	0	0	0
GCA_002558665.1	Bacillus cereus	Bacillus cereus	AFS003807	1	1	0	0	0	0	0	1	1	0	0	1	1	1	0	0	0	0	1	1	1	1	1	1	1	0	1	1	1	1	1	1	1	1	0	0	0	0	0	0	0	0	0	0	0	0
GCA_002558705.1	Bacillus cereus	Bacillus cereus	AFS003410	1	1	0	0	0	0	0	0	0	0	0	1	1	1	0	0	0	0	1	1	1	1	1	1	1	0	1	1	1	1	1	1	1	1	0	0	0	0	0	0	0	0	0	0	0	0
GCA_002558735.1	Bacillus cereus	Bacillus cereus	AFS003289	1	1	0	0	0	0	0	0	0	0	0	1	1	1	0	0	0	0	1	1	1	1	1	1	1	0	1	1	1	1	1	1	1	1	0	0	0	0	0	0	0	0	0	0	0	0
GCA_002558745.1	Bacillus cereus	Bacillus cereus	AFS003338	1	1	0	0	0	0	0	0	0	0	0	1	1	1	0	0	0	0	1	1	1	1	1	1	1	0	1	1	1	1	1	1	1	1	0	0	0	0	0	0	0	0	0	0	0	0
GCA_002558765.1	Bacillus cereus	Bacillus cereus	AFS003117	1	1	0	0	0	0	0	0	0	0	0	1	1	1	0	0	0	0	1	1	1	1	1	1	1	0	1	1	1	1	1	1	1	1	0	0	0	0	0	0	0	0	0	0	0	0
GCA_002558845.1	Bacillus cereus	Bacillus cereus	AFS002848	1	1	0	0	0	0	0	0	0	0	0	1	1	1	0	0	0	0	1	1	1	1	1	1	1	0	1	1	1	1	1	1	1	1	0	0	0	0	0	0	0	0	0	0	0	0
GCA_002558985.1	Bacillus cereus	Bacillus cereus	AFS002094	1	1	0	0	0	0	0	0	0	0	0	1	1	1	0	0	0	0	1	1	1	1	1	1	1	0	1	1	1	1	1	1	1	1	0	0	0	0	0	0	0	0	0	0	0	0
GCA_002559035.1	Bacillus cereus	Bacillus cereus	AFS001073	1	1	0	0	0	0	0	0	0	0	0	1	1	1	0	0	0	0	1	1	1	1	1	1	1	0	1	1	1	1	1	1	1	1	0	0	0	0	0	0	0	0	0	0	0	0
GCA_002559055.1	Bacillus cereus	Bacillus cereus	AFS001977	1	1	0	0	0	0	0	0	0	0	0	1	1	1	0	0	0	0	1	1	1	1	1	1	1	0	1	1	1	1	1	1	1	1	0	0	0	0	0	0	0	0	0	0	0	0
GCA_002559065.1	Bacillus cereus	Bacillus cereus	AFS001538	1	1	0	0	0	0	0	0	0	0	0	1	1	1	0	0	0	0	1	1	1	1	1	1	1	0	1	1	1	1	1	1	1	1	0	0	0	0	0	0	0	0	0	0	0	0
GCA_002559115.1	Bacillus cereus	Bacillus cereus	AFS006340	1	1	0	0	0	0	0	0	0	0	0	1	1	1	0	0	0	0	1	1	1	1	1	1	1	0	1	1	1	1	1	1	1	1	0	0	0	0	0	0	0	0	0	0	0	0
GCA_002559125.1	Bacillus cereus	Bacillus cereus	AFS005998	1	1	0	0	0	0	0	0	0	0	0	1	1	1	0	0	0	0	1	1	1	1	1	1	1	0	1	1	1	1	1	1	1	1	0	0	0	0	0	0	0	0	0	0	0	0
GCA_002559205.1	Bacillus cereus	Bacillus cereus	AFS004748	1	1	0	0	0	0	0	0	0	0	0	1	1	1	0	0	0	0	1	1	1	1	1	1	1	0	1	1	1	1	1	1	1	1	0	0	0	0	0	0	0	0	0	0	0	0
GCA_002559225.1	Bacillus cereus	Bacillus cereus	AFS004701	1	1	0	0	0	0	0	0	0	0	0	1	1	1	0	0	0	0	1	1	1	1	1	1	1	0	1	1	1	1	1	1	1	1	0	0	0	0	0	0	0	0	0	0	0	0
GCA_002559275.1	Bacillus cereus	Bacillus cereus	AFS002530	1	1	0	0	0	0	0	0	0	0	0	1	1	1	0	0	0	0	1	1	1	1	1	1	1	0	1	1	1	1	1	1	1	1	0	0	0	0	0	0	0	0	0	0	0	0
GCA_002559355.1	Bacillus cereus	Bacillus cereus	AFS002102	1	1	0	0	0	0	0	0	0	0	0	1	1	1	0	0	0	0	1	1	1	1	1	1	1	0	1	1	1	1	1	1	1	1	0	0	0	0	0	0	0	0	0	0	0	0
GCA_002559365.1	Bacillus cereus	Bacillus cereus	AFS001900	1	1	0	0	0	0	0	0	0	0	0	1	1	1	0	0	0	0	1	1	1	1	1	1	1	0	1	1	1	1	1	1	1	1	0	0	0	0	0	0	0	0	0	0	0	0
GCA_002559425.1	Bacillus cereus	Bacillus cereus	AFS001542	1	1	0	0	0	0	0	0	0	0	0	1	1	1	0	0	0	0	1	1	1	1	1	1	1	0	1	1	1	1	1	1	1	1	0	0	0	0	0	0	0	0	0	0	0	0
GCA_002559435.1	Bacillus cereus	Bacillus cereus	AFS000937	1	1	0	0	0	0	0	0	0	0	0	1	1	1	0	0	0	0	1	1	1	1	1	1	1	0	1	1	1	1	1	1	1	1	0	0	0	0	0	0	0	0	0	0	0	0
GCA_002559495.1	Bacillus cereus	Bacillus cereus	AFS000724	1	1	0	0	0	0	0	0	0	0	0	1	1	1	0	0	0	0	1	1	1	0	0	1	1	0	1	1	1	1	1	1	1	1	0	0	0	0	0	0	0	0	0	0	0	0
GCA_002559505.1	Bacillus cereus	Bacillus cereus	AFS000524	1	1	0	0	0	0	0	0	0	0	0	1	1	1	0	0	0	0	1	1	1	1	1	1	1	0	1	1	1	1	1	1	1	1	0	0	0	0	0	0	0	0	0	0	0	0
GCA_002559545.1	Bacillus cereus	Bacillus cereus	AFS000175	1	1	0	0	0	0	0	0	0	0	0	1	1	1	0	0	0	0	1	1	1	1	1	1	1	0	1	1	1	1	1	1	1	1	0	0	0	0	0	0	0	0	0	0	0	0
GCA_002559565.1	Bacillus cereus	Bacillus cereus	AFS000144	1	1	0	0	0	0	0	0	0	0	0	1	1	1	0	0	0	0	1	1	1	1	1	1	1	0	1	1	1	1	1	1	1	1	0	0	0	0	0	0	0	0	0	0	0	0
GCA_002559595.1	Bacillus cereus	Bacillus cereus	AFS028514	1	1	0	0	0	0	0	0	0	0	0	1	1	1	0	0	0	0	1	1	1	1	1	1	1	0	1	1	1	1	1	1	1	1	0	0	0	0	0	0	0	0	0	0	0	0
GCA_002559645.1	Bacillus cereus	Bacillus cereus	AFS028516	1	1	0	0	0	0	0	0	0	0	0	1	1	1	0	0	0	0	1	1	1	1	1	1	1	0	1	1	1	1	1	1	1	1	0	0	0	0	0	0	0	0	0	0	0	0
GCA_002559685.1	Bacillus cereus	Bacillus cereus	AFS028424	1	1	0	0	0	0	0	0	0	0	0	1	1	1	0	0	0	0	1	1	1	1	1	1	1	0	1	1	1	1	1	1	1	1	0	0	0	0	0	0	0	0	0	0	0	0
GCA_002559715.1	Bacillus cereus	Bacillus cereus	AFS028351	1	1	0	0	0	0	0	0	0	0	0	1	1	1	0	0	0	0	1	1	1	1	1	1	1	0	1	1	1	1	1	1	1	1	0	0	0	0	0	0	0	0	0	0	0	0
GCA_002559735.1	Bacillus cereus	Bacillus cereus	AFS027898	1	1	0	0	0	0	0	0	0	0	0	1	1	1	0	0	0	0	1	1	1	1	1	1	1	0	1	1	1	1	1	1	1	1	0	0	0	0	0	0	0	0	0	0	0	0
GCA_002559765.1	Bacillus cereus	Bacillus cereus	AFS028292	1	1	0	0	0	0	0	1	1	0	0	1	1	1	0	0	0	0	1	1	1	1	1	1	1	0	1	1	1	1	1	1	1	1	0	0	0	0	0	0	0	0	0	0	0	0
GCA_002559915.1	Bacillus cereus	Bacillus cereus	AFS026537	1	1	0	0	0	0	0	0	0	0	0	1	1	1	0	0	0	0	1	1	1	1	1	1	1	0	1	1	1	1	1	1	1	1	0	0	0	0	0	0	0	0	0	0	0	0
GCA_002559945.1	Bacillus cereus	Bacillus cereus	AFS026439	1	1	0	0	0	0	0	0	0	0	0	1	1	1	0	0	0	0	1	1	1	0	0	1	1	0	1	1	1	1	1	1	1	1	0	0	0	0	0	0	0	0	0	0	0	0
GCA_002559985.1	Bacillus cereus	Bacillus cereus	AFS025909	1	1	0	0	0	0	0	0	0	0	0	1	1	1	0	0	0	0	1	1	1	1	1	1	1	0	1	1	1	1	1	1	1	1	0	0	0	0	0	0	0	0	0	0	0	0
GCA_002560035.1	Bacillus cereus	Bacillus cereus	AFS025653	1	1	0	0	0	0	0	0	0	0	0	1	1	1	0	0	0	0	1	1	1	1	1	1	1	0	1	1	1	1	1	1	1	1	0	0	0	0	0	0	0	0	0	0	0	0
GCA_002560075.1	Bacillus cereus	Bacillus cereus	AFS025490	1	1	0	0	0	0	0	1	1	0	0	1	1	1	0	0	0	0	1	1	1	1	1	1	1	0	1	1	1	1	1	1	1	1	0	0	0	0	0	0	0	0	0	0	0	0
GCA_002560105.1	Bacillus cereus	Bacillus cereus	AFS025457	1	1	0	0	0	0	0	0	0	0	0	1	1	1	0	0	0	0	1	1	1	1	1	1	1	0	1	1	1	1	1	1	1	1	0	0	0	0	0	0	0	0	0	0	0	0
GCA_002560115.1	Bacillus cereus	Bacillus cereus	AFS025349	1	1	0	0	0	0	0	0	0	0	0	1	1	1	0	0	0	0	1	1	1	1	1	1	1	0	1	1	1	1	1	1	1	1	0	0	0	0	0	0	0	0	0	0	0	0
GCA_002560175.1	Bacillus cereus	Bacillus cereus	AFS025120	1	1	0	0	0	0	0	0	0	0	0	1	1	1	0	0	0	0	1	1	1	1	1	1	1	0	1	1	1	1	1	1	1	1	0	0	0	0	0	0	0	0	0	0	0	0
GCA_002560215.1	Bacillus cereus	Bacillus cereus	AFS024973	1	1	0	0	0	0	0	0	0	0	0	1	1	1	0	0	0	0	1	1	1	1	1	1	1	0	1	1	1	1	1	1	1	1	0	0	0	0	0	0	0	0	0	0	0	0
GCA_002560225.1	Bacillus cereus	Bacillus cereus	AFS024847	1	1	0	0	0	0	0	0	0	0	0	1	1	1	0	0	0	0	1	1	1	1	1	1	1	0	1	1	1	1	1	1	1	1	0	0	0	0	0	0	0	0	0	0	0	0
GCA_002560255.1	Bacillus cereus	Bacillus cereus	AFS024693	1	1	0	0	0	0	0	0	0	0	0	1	1	1	0	0	0	0	1	1	1	1	1	1	1	0	1	1	1	1	1	1	1	1	0	0	0	0	0	0	0	0	0	0	0	0
GCA_002560265.1	Bacillus cereus	Bacillus cereus	AFS024629	1	1	0	0	0	0	0	0	0	0	0	1	1	1	0	0	0	0	1	1	1	1	1	1	1	0	1	1	1	1	1	1	1	1	0	0	0	0	0	0	0	0	0	0	0	0
GCA_002560295.1	Bacillus cereus	Bacillus cereus	AFS024540	1	1	0	0	0	0	0	0	0	0	0	1	1	1	0	0	0	0	1	1	1	1	1	1	1	0	1	1	1	1	1	1	1	1	0	0	0	0	0	0	0	0	0	0	0	0
GCA_002560385.1	Bacillus cereus	Bacillus cereus	AFS023898	1	1	0	0	0	0	0	0	0	0	0	1	1	1	0	0	0	0	1	1	1	1	1	1	1	0	1	1	1	1	1	1	1	1	0	0	0	0	0	0	0	0	0	0	0	0
GCA_002560395.1	Bacillus cereus	Bacillus cereus	AFS023730	1	1	0	0	0	0	0	0	0	0	0	1	1	1	0	0	0	0	1	1	1	1	1	1	1	0	1	1	1	1	1	1	1	1	0	0	0	0	0	0	0	0	0	0	0	0
GCA_002560415.1	Bacillus cereus	Bacillus cereus	AFS023720	1	1	0	0	0	0	0	0	0	0	0	1	1	1	0	0	0	0	1	1	1	1	1	1	1	0	1	1	1	1	1	1	1	1	0	0	0	0	0	0	0	0	0	0	0	0
GCA_002560525.1	Bacillus cereus	Bacillus cereus	AFS023425	1	1	0	0	0	0	0	0	0	0	0	1	1	1	0	0	0	0	1	1	1	1	1	1	1	0	1	1	1	1	1	1	1	1	0	0	0	0	0	0	0	0	0	0	0	0
GCA_002560715.1	Bacillus cereus	Bacillus cereus	AFS022438	1	1	0	0	0	0	0	1	1	0	0	1	1	1	0	0	0	0	1	1	1	1	1	1	1	0	1	1	1	1	1	1	1	1	0	0	0	0	0	0	0	0	0	0	0	0
GCA_002560955.1	Bacillus cereus	Bacillus cereus	AFS018489	1	1	0	0	0	0	0	1	1	0	0	1	1	1	0	0	0	0	0	1	1	1	1	1	1	0	1	1	1	1	1	1	1	1	0	0	0	0	0	0	0	0	0	0	0	0
GCA_002561035.1	Bacillus cereus	Bacillus cereus	AFS018281	1	1	0	0	0	0	0	0	0	0	0	1	1	1	0	0	0	0	1	1	1	1	1	1	1	0	1	1	1	1	1	1	1	1	0	0	0	0	0	0	0	0	0	0	0	0
GCA_002561095.1	Bacillus cereus	Bacillus cereus	AFS018041	1	1	0	0	0	0	0	0	0	0	0	1	1	1	0	0	0	0	1	1	1	1	1	1	1	0	1	1	1	1	1	1	1	1	0	0	0	0	0	0	0	0	0	0	0	0
GCA_002561115.1	Bacillus cereus	Bacillus cereus	AFS017947	1	1	0	0	0	0	0	0	0	0	0	1	1	1	0	0	0	0	1	1	1	1	1	1	1	0	1	1	1	1	1	1	1	1	0	0	0	0	0	0	0	0	0	0	0	0
GCA_002561135.1	Bacillus cereus	Bacillus cereus	AFS017700	1	1	0	0	0	0	0	0	0	0	0	1	1	1	0	0	0	0	1	1	1	1	1	1	1	0	1	1	1	1	1	1	1	1	0	0	0	0	0	0	0	0	0	0	0	0
GCA_002561205.1	Bacillus cereus	Bacillus cereus	AFS017211	1	1	0	0	0	0	0	0	0	0	0	1	1	1	0	0	0	0	1	1	1	1	1	1	1	0	1	1	1	1	1	1	1	1	0	0	0	0	0	0	0	0	0	0	0	0
GCA_002561255.1	Bacillus cereus	Bacillus cereus	AFS017068	1	1	0	0	0	0	0	0	0	0	0	1	1	1	0	0	0	0	1	1	1	1	1	1	1	0	1	1	1	1	1	1	1	1	0	0	0	0	0	0	0	0	0	0	0	0
GCA_002561355.1	Bacillus cereus	Bacillus cereus	AFS016599	1	1	0	0	0	0	0	0	0	0	0	1	1	1	0	0	0	0	1	1	1	1	1	1	1	0	1	1	1	1	1	1	1	1	0	0	0	0	0	0	0	0	0	0	0	0
GCA_002561385.1	Bacillus cereus	Bacillus cereus	AFS016365	1	1	0	0	0	0	0	0	0	0	0	1	1	1	0	0	0	0	1	1	1	1	1	1	1	0	1	1	1	1	1	1	1	1	0	0	0	0	0	0	0	0	0	0	0	0
GCA_002561535.1	Bacillus cereus	Bacillus cereus	AFS014847	0	1	0	0	0	0	0	0	0	0	0	1	1	1	0	0	0	0	1	1	1	1	1	1	1	0	1	1	1	1	1	1	1	1	0	0	0	0	0	0	0	0	0	0	0	0
GCA_002561575.1	Bacillus cereus	Bacillus cereus	AFS014679	1	1	0	0	0	0	0	0	0	0	0	1	1	1	0	0	0	0	1	1	1	1	1	1	1	0	1	1	1	1	1	1	1	1	0	0	0	0	0	0	0	0	0	0	0	0
GCA_002561635.1	Bacillus cereus	Bacillus cereus	AFS014136	1	1	0	0	0	0	0	0	0	0	0	1	1	1	0	0	0	0	1	1	1	1	1	1	1	0	1	1	1	1	1	1	1	1	0	0	0	0	0	0	0	0	0	0	0	0
GCA_002561655.1	Bacillus cereus	Bacillus cereus	AFS011531	1	1	0	0	0	0	0	0	0	0	0	1	1	1	0	0	0	0	1	1	1	1	1	1	1	0	1	1	1	1	1	1	1	1	0	0	0	0	0	0	0	0	0	0	0	0
GCA_002561715.1	Bacillus cereus	Bacillus cereus	AFS011058	1	1	0	0	0	0	0	0	0	0	0	1	1	1	0	0	0	0	1	1	1	1	1	1	1	0	1	1	1	1	1	1	1	1	0	0	0	0	0	0	0	0	0	0	0	0
GCA_002561725.1	Bacillus cereus	Bacillus cereus	AFS011006	1	1	0	0	0	0	0	0	0	0	0	1	1	1	0	0	0	0	1	1	1	1	1	1	1	0	1	1	1	1	1	1	1	1	0	0	0	0	0	0	0	0	0	0	0	0
GCA_002561745.1	Bacillus cereus	Bacillus cereus	AFS019647	1	1	0	0	0	0	0	1	1	0	0	1	1	1	0	0	0	0	1	1	1	1	1	1	1	0	1	1	1	1	1	1	1	1	0	0	0	0	0	0	0	0	0	0	0	0
GCA_002561805.1	Bacillus cereus	Bacillus cereus	AFS018668	1	1	0	0	0	0	0	0	0	0	0	1	1	1	0	0	0	0	1	1	1	1	1	1	1	0	1	1	1	1	1	1	1	1	0	0	0	0	0	0	0	0	0	0	0	0
GCA_002561885.1	Bacillus cereus	Bacillus cereus	AFS017032	1	1	0	0	0	0	0	0	0	0	0	1	1	1	0	0	0	0	1	1	1	1	1	1	1	0	1	1	1	1	1	1	1	1	0	0	0	0	0	0	0	0	0	0	0	0
GCA_002561925.1	Bacillus cereus	Bacillus cereus	AFS015939	1	1	0	0	0	0	0	1	1	0	0	1	1	1	0	0	0	0	1	1	1	1	1	1	1	0	1	1	1	1	1	1	1	1	0	0	0	0	0	0	0	0	0	0	0	0
GCA_002561945.1	Bacillus cereus	Bacillus cereus	AFS015717	1	1	0	0	0	0	0	0	0	0	0	1	1	1	0	0	0	0	1	1	1	1	1	1	1	0	1	1	1	1	1	1	1	1	0	0	0	0	0	0	0	0	0	0	0	0
GCA_002561965.1	Bacillus cereus	Bacillus cereus	AFS015304	1	1	0	0	0	0	0	1	1	0	0	1	1	1	0	0	0	0	1	1	1	1	1	1	1	0	1	1	1	1	1	1	1	1	0	0	0	0	0	0	0	0	0	0	0	0
GCA_002562015.1	Bacillus cereus	Bacillus cereus	AFS014598	1	1	0	0	0	0	0	0	0	0	0	1	1	1	0	0	0	0	1	1	1	1	1	1	1	0	1	1	1	1	1	1	1	1	0	0	0	0	0	0	0	0	0	0	0	0
GCA_002562085.1	Bacillus cereus	Bacillus cereus	AFS011202	1	1	0	0	0	0	0	0	0	0	0	1	1	1	0	0	0	0	1	1	1	1	1	1	1	0	1	1	1	1	1	1	1	1	0	0	0	0	0	0	0	0	0	0	0	0
GCA_002562125.1	Bacillus cereus	Bacillus cereus	AFS010831	1	1	0	0	0	0	0	1	1	0	0	1	1	1	0	0	0	0	1	1	1	1	1	1	1	0	1	1	1	1	1	1	1	1	0	0	0	0	0	0	0	0	0	0	0	0
GCA_002562165.1	Bacillus cereus	Bacillus cereus	AFS010272	1	1	0	0	0	0	0	0	0	0	0	1	1	1	0	0	0	0	1	1	1	1	1	1	1	0	1	1	1	1	1	1	1	1	0	0	0	0	0	0	0	0	0	0	0	0
GCA_002562215.1	Bacillus cereus	Bacillus cereus	AFS009840	1	1	0	0	0	0	0	0	0	0	0	1	1	1	0	0	0	0	1	1	1	1	1	1	1	1	1	1	1	1	1	1	1	1	0	0	0	0	0	0	0	0	0	0	0	0
GCA_002562265.1	Bacillus cereus	Bacillus cereus	AFS009778	1	1	0	0	0	0	0	0	0	0	0	1	1	1	0	0	0	0	0	1	1	1	1	1	1	0	1	1	1	1	1	1	1	1	0	0	0	0	0	0	0	0	0	0	0	0
GCA_002562285.1	Bacillus cereus	Bacillus cereus	AFS009734	1	1	0	0	0	0	0	0	0	0	0	1	1	1	0	0	0	0	1	1	1	1	1	1	1	0	1	1	1	1	1	1	1	1	0	0	0	0	0	0	0	0	0	0	0	0
GCA_002562335.1	Bacillus cereus	Bacillus cereus	AFS009443	1	1	0	0	0	0	0	0	0	0	0	1	1	1	0	0	0	0	1	1	1	1	1	1	1	0	1	1	1	1	1	1	1	1	0	0	0	0	0	0	0	0	0	0	0	0
GCA_002562345.1	Bacillus cereus	Bacillus cereus	AFS009411	1	1	0	0	0	0	0	0	0	0	0	1	1	1	0	0	0	0	1	1	1	1	1	1	1	0	1	1	1	1	1	1	1	1	0	0	0	0	0	0	0	0	0	0	0	0
GCA_002562495.1	Bacillus cereus	Bacillus cereus	AFS009093	1	1	0	0	0	0	0	0	0	0	0	1	1	1	0	0	0	0	1	1	1	1	1	1	1	0	1	1	1	1	1	1	1	1	0	0	0	0	0	0	0	0	0	0	0	0
GCA_002562505.1	Bacillus cereus	Bacillus cereus	AFS009035	1	1	0	0	0	0	0	1	1	0	0	1	1	1	0	0	0	0	1	1	1	1	1	1	1	0	1	1	1	1	1	1	1	1	0	0	0	0	0	0	0	0	0	0	0	0
GCA_002562555.1	Bacillus cereus	Bacillus cereus	AFS008436	1	1	0	0	0	0	0	0	0	0	0	1	1	1	0	0	0	0	1	1	1	1	1	1	1	0	1	1	1	1	1	1	1	1	0	0	0	0	0	0	0	0	0	0	0	0
GCA_002562575.1	Bacillus cereus	Bacillus cereus	AFS008413	1	1	0	0	0	0	0	0	0	0	0	1	1	1	0	0	0	0	1	1	1	1	1	1	1	0	1	1	1	1	1	1	1	1	0	0	0	0	0	0	0	0	0	0	0	0
GCA_002562585.1	Bacillus cereus	Bacillus cereus	AFS008423	1	1	0	0	0	0	0	0	0	0	0	1	1	1	0	0	0	0	1	1	1	1	1	1	1	0	1	1	1	1	1	1	1	1	0	0	0	0	0	0	0	0	0	0	0	0
GCA_002562695.1	Bacillus cereus	Bacillus cereus	AFS007868	1	1	0	0	0	0	0	0	0	0	0	1	1	1	0	0	0	0	1	1	1	1	1	1	1	0	1	1	1	1	1	1	1	1	0	0	0	0	0	0	0	0	0	0	0	0
GCA_002562715.1	Bacillus cereus	Bacillus cereus	AFS007793	1	1	0	0	0	0	0	0	0	0	0	1	1	1	0	0	0	0	1	1	1	1	1	1	1	0	1	1	1	1	1	1	1	1	0	0	0	0	0	0	0	0	0	0	0	0
GCA_002562725.1	Bacillus cereus	Bacillus cereus	AFS007743	1	1	0	0	0	0	0	0	0	0	0	1	1	1	0	0	0	0	1	1	1	1	1	1	1	0	1	1	1	1	1	1	1	1	0	0	0	0	0	0	0	0	0	0	0	0
GCA_002562735.1	Bacillus cereus	Bacillus cereus	AFS007693	1	1	0	0	0	0	0	0	0	0	0	1	1	1	0	0	0	0	1	1	1	1	1	1	1	0	1	1	1	1	1	1	1	1	0	0	0	0	0	0	0	0	0	0	0	0
GCA_002562925.1	Bacillus cereus	Bacillus cereus	AFS029513	1	1	0	0	0	0	0	0	0	0	0	1	1	1	0	0	0	0	1	1	1	1	1	1	1	0	1	1	1	1	1	1	1	1	0	0	0	0	0	0	0	0	0	0	0	0
GCA_002562955.1	Bacillus cereus	Bacillus cereus	AFS029029	1	1	0	0	0	0	0	0	0	0	0	1	1	1	0	0	0	0	1	1	1	1	1	1	1	0	1	1	1	1	1	1	1	1	0	0	0	0	0	0	0	0	0	0	0	0
GCA_002563075.1	Bacillus cereus	Bacillus cereus	AFS021466	1	1	0	0	0	0	0	0	0	0	0	1	1	1	0	0	0	0	1	1	1	1	1	1	1	0	1	1	1	1	1	1	1	1	0	0	0	0	0	0	0	0	0	0	0	0
GCA_002563125.1	Bacillus cereus	Bacillus cereus	AFS020704	1	1	0	0	0	0	0	0	0	0	0	1	1	1	0	0	0	0	1	1	1	1	1	1	1	0	1	1	1	1	1	1	1	1	0	0	0	0	0	0	0	0	0	0	0	0
GCA_002563225.1	Bacillus cereus	Bacillus cereus	AFS020204	1	1	0	0	0	0	0	0	0	0	0	1	1	1	0	0	0	0	1	1	1	1	1	1	1	0	1	1	1	1	1	1	1	1	0	0	0	0	0	0	0	0	0	0	0	0
GCA_002563235.1	Bacillus cereus	Bacillus cereus	AFS020233	1	1	0	0	0	0	0	0	0	0	0	1	1	1	0	0	0	0	1	1	1	1	1	1	1	0	1	1	1	1	1	1	1	1	0	0	0	0	0	0	0	0	0	0	0	0
GCA_002564355.1	Bacillus cereus	Bacillus cereus	AFS088317	1	1	0	0	0	0	0	0	0	0	0	1	1	1	0	0	0	0	1	1	1	1	1	1	1	0	1	1	1	1	1	1	1	1	0	0	0	0	0	0	0	0	0	0	0	0
GCA_002564375.1	Bacillus cereus	Bacillus cereus	AFS087824	1	1	0	0	0	0	0	0	0	0	0	1	1	1	0	0	0	0	1	1	1	1	1	1	1	0	1	1	1	1	1	1	1	1	0	0	0	0	0	0	0	0	0	0	0	0
GCA_002564425.1	Bacillus cereus	Bacillus cereus	AFS088052	1	1	0	0	0	0	0	0	0	0	0	1	1	1	0	0	0	0	1	1	1	1	1	1	1	0	1	1	1	1	1	1	1	1	0	0	0	0	0	0	0	0	0	0	0	0
GCA_002564585.1	Bacillus cereus	Bacillus cereus	AFS087654	1	1	0	0	0	0	0	0	0	0	0	1	1	1	0	0	0	0	1	1	1	1	1	1	1	0	1	1	1	1	1	1	1	1	0	0	0	0	0	0	0	0	0	0	0	0
GCA_002564605.1	Bacillus cereus	Bacillus cereus	AFS086407	1	1	0	0	0	0	0	0	0	0	0	1	1	1	0	0	0	0	1	1	1	1	1	1	1	0	1	1	1	1	1	1	1	1	0	0	0	0	0	0	0	0	0	0	0	0
GCA_002564625.1	Bacillus cereus	Bacillus cereus	AFS085871	1	1	0	0	0	0	0	0	0	0	0	1	1	1	0	0	0	0	1	1	1	1	1	1	1	0	1	1	1	1	1	1	1	1	0	0	0	0	0	0	0	0	0	0	0	0
GCA_002564695.1	Bacillus cereus	Bacillus cereus	AFS084075	1	1	0	0	0	0	0	1	1	0	0	1	1	1	0	0	0	0	1	1	1	1	1	1	1	0	1	1	1	1	1	1	1	1	0	0	0	0	0	0	0	0	0	0	0	0
GCA_002564745.1	Bacillus cereus	Bacillus cereus	AFS082524	1	1	0	0	0	0	0	0	0	0	0	1	1	1	0	0	0	0	1	1	1	1	1	1	1	0	1	1	1	1	1	1	1	1	0	0	0	0	0	0	0	0	0	0	0	0
GCA_002564775.1	Bacillus cereus	Bacillus cereus	AFS082261	1	1	0	0	0	0	0	1	1	0	0	1	1	1	0	0	0	0	1	1	1	1	1	1	1	0	1	1	1	1	1	1	1	1	0	0	0	0	0	0	0	0	0	0	0	0
GCA_002564805.1	Bacillus cereus	Bacillus cereus	AFS081512	1	1	0	0	0	0	0	0	0	0	0	1	1	1	0	0	0	0	1	1	1	1	1	1	1	0	1	1	1	1	1	1	1	1	0	0	0	0	0	0	0	0	0	0	0	0
GCA_002564835.1	Bacillus cereus	Bacillus cereus	AFS081153	1	1	0	0	0	0	0	1	1	0	0	1	1	1	0	0	0	0	1	1	1	1	1	1	1	0	1	1	1	1	1	1	1	1	0	0	0	0	0	0	0	0	0	0	0	0
GCA_002564865.1	Bacillus cereus	Bacillus cereus	AFS080756	1	1	0	0	0	0	0	0	0	0	0	1	1	1	0	0	0	0	1	1	1	1	1	1	1	0	1	1	1	1	1	1	1	1	0	0	0	0	0	0	0	0	0	0	0	0
GCA_002564885.1	Bacillus cereus	Bacillus cereus	AFS079942	1	1	0	0	0	0	0	0	0	0	0	1	1	1	0	0	0	0	1	1	1	1	1	1	1	0	1	1	1	1	1	1	1	1	0	0	0	0	0	0	0	0	0	0	0	0
GCA_002565005.1	Bacillus cereus	Bacillus cereus	AFS078211	1	1	0	0	0	0	0	0	0	0	0	1	1	1	0	0	0	0	1	1	1	1	1	1	1	0	1	1	1	1	1	1	1	1	0	0	0	0	0	0	0	0	0	0	0	0
GCA_002565025.1	Bacillus cereus	Bacillus cereus	AFS077972	1	1	0	0	0	0	0	0	0	0	0	1	1	1	0	0	0	0	1	1	1	1	1	1	1	0	1	1	1	1	1	1	1	1	0	0	0	0	0	0	0	0	0	0	0	0
GCA_002565115.1	Bacillus cereus	Bacillus cereus	AFS076729	1	1	0	0	0	0	0	1	1	0	0	1	1	1	0	0	0	0	1	1	1	1	1	1	1	0	1	1	1	1	1	1	1	1	0	0	0	0	0	0	0	0	0	0	0	0
GCA_002565225.1	Bacillus cereus	Bacillus cereus	AFS087793	1	1	0	0	0	0	0	0	0	0	0	1	1	1	0	0	0	0	1	1	1	1	1	1	1	0	1	1	1	1	1	1	1	1	0	0	0	0	0	0	0	0	0	0	0	0
GCA_002565175.1	Bacillus cereus	Bacillus cereus	AFS075467	1	1	0	0	0	0	0	0	0	0	0	1	1	1	0	0	0	0	1	1	1	1	1	1	1	0	1	1	1	1	1	1	1	1	0	0	0	0	0	0	0	0	0	0	0	0
GCA_002565305.1	Bacillus cereus	Bacillus cereus	AFS085674	1	1	0	0	0	0	0	0	0	0	0	1	1	1	0	0	0	0	1	1	1	1	1	1	1	0	1	1	1	1	1	1	1	1	0	0	0	0	0	0	0	0	0	0	0	0
GCA_002565315.1	Bacillus cereus	Bacillus cereus	AFS085606	1	1	0	0	0	0	0	0	0	0	0	1	1	1	0	0	0	0	1	1	1	1	1	1	1	0	1	1	1	1	1	1	1	1	0	0	0	0	0	0	0	0	0	0	0	0
GCA_002565405.1	Bacillus cereus	Bacillus cereus	AFS084744	1	1	0	0	0	0	0	0	0	0	0	1	1	1	0	0	0	0	1	1	1	1	1	1	1	0	1	1	1	1	1	1	1	1	0	0	0	0	0	0	0	0	0	0	0	0
GCA_002565465.1	Bacillus cereus	Bacillus cereus	AFS082943	1	1	0	0	0	0	0	1	1	0	0	1	1	1	0	0	0	0	1	1	1	1	1	1	1	0	1	1	1	1	1	1	1	1	0	0	0	0	0	0	0	0	0	0	0	0
GCA_002565505.1	Bacillus cereus	Bacillus cereus	AFS082683	1	1	0	0	0	0	0	1	1	0	0	1	1	1	0	0	0	0	1	1	1	1	1	1	1	0	1	1	1	1	1	1	1	1	0	0	0	0	0	0	0	0	0	0	0	0
GCA_002565525.1	Bacillus cereus	Bacillus cereus	AFS082409	1	1	0	0	0	0	0	0	0	0	0	1	1	1	0	0	0	0	1	1	1	1	1	1	1	1	1	1	1	1	1	1	1	1	0	0	0	0	0	0	0	0	0	0	0	0
GCA_002565575.1	Bacillus cereus	Bacillus cereus	AFS081367	1	1	0	0	0	0	0	0	0	0	0	1	1	1	0	0	0	0	1	1	1	1	1	1	1	0	1	1	1	1	1	1	1	1	0	0	0	0	0	0	0	0	0	0	0	0
GCA_002565565.1	Bacillus cereus	Bacillus cereus	AFS081469	1	1	0	0	0	0	0	0	0	0	0	1	1	1	0	0	0	0	1	1	1	1	1	1	1	0	1	1	1	1	1	1	1	1	0	0	0	0	0	0	0	0	0	0	0	0
GCA_002565615.1	Bacillus cereus	Bacillus cereus	AFS080604	1	1	0	0	0	0	0	0	0	0	0	1	1	1	0	0	0	0	1	1	1	1	1	1	1	0	1	1	1	1	1	1	1	1	0	0	0	0	0	0	0	0	0	0	0	0
GCA_002565645.1	Bacillus cereus	Bacillus cereus	AFS080536	1	1	0	0	0	0	0	0	0	0	0	1	1	1	0	0	0	0	1	1	1	1	1	1	1	0	1	1	1	1	1	1	1	1	0	0	0	0	0	0	0	0	0	0	0	0
GCA_002565685.1	Bacillus cereus	Bacillus cereus	AFS080002	1	1	0	0	0	0	0	1	1	0	0	1	1	1	0	0	0	0	1	1	1	1	1	1	1	0	1	1	1	1	1	1	1	1	0	0	0	0	0	0	0	0	0	0	0	0
GCA_002565655.1	Bacillus cereus	Bacillus cereus	AFS080281	1	1	0	0	0	0	0	0	0	0	0	1	1	1	0	0	0	0	1	1	1	1	1	1	1	0	1	1	1	1	1	1	1	1	0	0	0	0	0	0	0	0	0	0	0	0
GCA_002565735.1	Bacillus cereus	Bacillus cereus	AFS079244	1	1	0	0	0	0	0	0	0	0	0	1	1	1	0	0	0	0	1	1	1	1	1	1	1	0	1	1	1	1	1	1	1	1	0	0	0	0	0	0	0	0	0	0	0	0
GCA_002565795.1	Bacillus cereus	Bacillus cereus	AFS077084	1	1	0	0	0	0	0	0	0	0	0	1	1	1	0	0	0	0	1	1	1	1	1	1	1	0	1	1	1	1	1	1	1	1	0	0	0	0	0	0	0	0	0	0	0	0
GCA_002565865.1	Bacillus cereus	Bacillus cereus	AFS076596	1	1	0	0	0	0	0	0	0	0	0	1	1	1	0	0	0	0	1	1	1	1	1	1	1	0	1	1	1	1	1	1	1	1	0	0	0	0	0	0	0	0	0	0	0	0
GCA_002565885.1	Bacillus cereus	Bacillus cereus	AFS076401	1	1	0	0	0	0	0	0	0	0	0	1	1	1	0	0	0	0	1	1	1	1	1	1	1	0	1	1	1	1	1	1	1	1	0	0	0	0	0	0	0	0	0	0	0	0
GCA_002566005.1	Bacillus cereus	Bacillus cereus	AFS086892	1	1	0	0	0	0	0	0	0	0	0	1	1	1	0	0	0	0	1	1	1	1	1	1	1	0	1	1	1	1	1	1	1	1	0	0	0	0	0	0	0	0	0	0	0	0
GCA_002566045.1	Bacillus cereus	Bacillus cereus	AFS086528	1	1	0	0	0	0	0	0	0	0	0	1	1	1	0	0	0	0	1	1	1	1	1	1	1	0	1	1	1	1	1	1	1	1	0	0	0	0	0	0	0	0	0	0	0	0
GCA_002566185.1	Bacillus cereus	Bacillus cereus	AFS084355	1	1	0	0	0	0	0	0	0	0	0	1	1	1	0	0	0	0	1	1	1	1	1	1	1	0	1	1	1	1	1	1	1	1	0	0	0	0	0	0	0	0	0	0	0	0
GCA_002566205.1	Bacillus cereus	Bacillus cereus	AFS084233	1	1	0	0	0	0	0	0	0	0	0	1	1	1	0	0	0	0	1	1	1	1	1	1	1	0	1	1	1	1	1	1	1	1	0	0	0	0	0	0	0	0	0	0	0	0
GCA_002566225.1	Bacillus cereus	Bacillus cereus	AFS083123	1	1	0	0	0	0	0	0	0	0	0	1	1	1	0	0	0	0	1	1	1	1	1	1	1	0	1	1	1	1	1	1	1	1	0	0	0	0	0	0	0	0	0	0	0	0
GCA_002566365.1	Bacillus cereus	Bacillus cereus	AFS081482	1	1	0	0	0	0	0	0	0	0	0	1	1	1	0	0	0	0	1	1	1	1	1	1	1	0	1	1	1	1	1	1	1	1	0	0	0	0	0	0	0	0	0	0	0	0
GCA_002566455.1	Bacillus cereus	Bacillus cereus	AFS080164	1	1	0	0	0	0	0	0	0	0	0	1	1	1	0	0	0	0	1	1	1	1	1	1	1	0	1	1	1	1	1	1	1	1	0	0	0	0	0	0	0	0	0	0	0	0
GCA_002566665.1	Bacillus cereus	Bacillus cereus	AFS076104	1	1	0	0	0	0	0	0	0	0	0	1	1	1	0	0	0	0	1	1	1	1	1	1	1	0	1	1	1	1	1	1	1	1	0	0	0	0	0	0	0	0	0	0	0	0
GCA_002566705.1	Bacillus cereus	Bacillus cereus	AFS075030	1	1	0	0	0	0	0	0	0	0	0	1	1	1	0	0	0	0	1	1	1	1	1	1	1	0	1	1	1	1	1	1	1	1	0	0	0	0	0	0	0	0	0	0	0	0
GCA_002566755.1	Bacillus cereus	Bacillus cereus	AFS074868	1	1	0	0	0	0	0	0	0	0	0	1	1	1	0	0	0	0	1	1	1	1	1	1	1	0	1	1	1	1	1	1	1	1	0	0	0	0	0	0	0	0	0	0	0	0
GCA_002566725.1	Bacillus cereus	Bacillus cereus	AFS075012	1	1	0	0	0	0	0	0	0	0	0	1	1	1	0	0	0	0	1	1	1	1	1	1	1	0	1	1	1	1	1	1	1	1	0	0	0	0	0	0	0	0	0	0	0	0
GCA_002566775.1	Bacillus cereus	Bacillus cereus	AFS074793	1	1	0	0	0	0	0	0	0	0	0	1	1	1	0	0	0	0	1	1	1	1	1	1	1	0	1	1	1	1	1	1	1	1	0	0	0	0	0	0	0	0	0	0	0	0
GCA_002566795.1	Bacillus cereus	Bacillus cereus	AFS074724	1	1	0	0	0	0	0	0	0	0	0	1	1	1	0	0	0	0	1	1	1	1	1	1	1	0	1	1	1	1	1	1	1	1	0	0	0	0	0	0	0	0	0	0	0	0
GCA_002566855.1	Bacillus cereus	Bacillus cereus	AFS074515	1	1	0	0	0	0	0	0	0	0	0	1	1	1	0	0	0	0	1	1	1	1	1	1	1	0	1	1	1	1	1	1	1	1	0	0	0	0	0	0	0	0	0	0	0	0
GCA_002566885.1	Bacillus cereus	Bacillus cereus	AFS074370	1	1	0	0	0	0	0	0	0	0	0	1	1	1	0	0	0	0	1	1	1	1	1	1	1	0	1	1	1	1	1	1	1	1	0	0	0	0	0	0	0	0	0	0	0	0
GCA_002566895.1	Bacillus cereus	Bacillus cereus	AFS073833	1	1	0	0	0	0	0	0	0	0	0	1	1	1	0	0	0	0	1	1	1	1	1	1	1	1	1	1	1	1	1	1	1	1	0	0	0	0	0	0	0	0	0	0	0	0
GCA_002567015.1	Bacillus cereus	Bacillus cereus	AFS073305	1	1	0	0	0	0	0	0	0	0	0	1	1	1	0	0	0	0	1	1	1	1	1	1	1	0	1	1	1	1	1	1	1	1	0	0	0	0	0	0	0	0	0	0	0	0
GCA_002567065.1	Bacillus cereus	Bacillus cereus	AFS072350	1	1	0	0	0	0	0	0	0	0	0	1	1	1	0	0	0	0	1	1	1	1	1	1	1	0	1	1	1	1	1	1	1	1	0	0	0	0	0	0	0	0	0	0	0	0
GCA_002567145.1	Bacillus cereus	Bacillus cereus	AFS072104	1	1	0	0	0	0	0	0	0	0	0	1	1	1	0	0	0	0	1	1	1	1	1	1	1	0	1	1	1	1	1	1	1	1	0	0	0	0	0	0	0	0	0	0	0	0
GCA_002567225.1	Bacillus cereus	Bacillus cereus	AFS071863	1	1	0	0	0	0	0	0	0	0	0	1	1	1	0	0	0	0	1	1	1	1	1	1	1	0	1	1	1	1	1	1	1	1	0	0	0	0	0	0	0	0	0	0	0	0
GCA_002567325.1	Bacillus cereus	Bacillus cereus	AFS071440	1	1	0	0	0	0	0	0	0	0	0	1	1	1	0	0	0	0	1	1	1	1	1	1	1	0	1	1	1	1	1	1	1	1	0	0	0	0	0	0	0	0	0	0	0	0
GCA_002567355.1	Bacillus cereus	Bacillus cereus	AFS071251	1	1	0	0	0	0	0	0	0	0	0	1	1	1	0	0	0	0	1	1	1	1	1	1	1	0	1	1	1	1	1	1	1	1	0	0	0	0	0	0	0	0	0	0	0	0
GCA_002567375.1	Bacillus cereus	Bacillus cereus	AFS071107	1	1	0	0	0	0	0	0	0	0	0	1	1	1	0	0	0	0	1	1	1	1	1	1	1	0	1	1	1	1	1	1	1	1	0	0	0	0	0	0	0	0	0	0	0	0
GCA_002567415.1	Bacillus cereus	Bacillus cereus	AFS070964	1	1	0	0	0	0	0	0	0	0	0	1	1	1	0	0	0	0	1	1	1	1	1	1	1	0	1	1	1	1	1	1	1	1	0	0	0	0	0	0	0	0	0	0	0	0
GCA_002567405.1	Bacillus cereus	Bacillus cereus	AFS071044	1	1	0	0	0	0	0	0	0	0	0	1	1	1	0	0	0	0	1	1	1	1	1	1	1	0	1	1	1	1	1	1	1	1	0	0	0	0	0	0	0	0	0	0	0	0
GCA_002567445.1	Bacillus cereus	Bacillus cereus	AFS070947	1	1	0	0	0	0	0	0	0	0	0	1	1	1	0	0	0	0	1	1	1	1	1	1	1	0	1	1	1	1	1	1	1	1	0	0	0	0	0	0	0	0	0	0	0	0
GCA_002567465.1	Bacillus cereus	Bacillus cereus	AFS070891	1	1	0	0	0	0	0	0	0	0	0	1	1	1	0	0	0	0	1	1	1	1	1	1	1	0	1	1	1	1	1	1	1	1	0	0	0	0	0	0	0	0	0	0	0	0
GCA_002567475.1	Bacillus cereus	Bacillus cereus	AFS070889	1	1	0	0	0	0	0	0	0	0	0	1	1	1	0	0	0	0	1	1	1	1	1	1	1	0	1	1	1	1	1	1	1	1	0	0	0	0	0	0	0	0	0	0	0	0
GCA_002567525.1	Bacillus cereus	Bacillus cereus	AFS070860	1	1	0	0	0	0	0	0	0	0	0	1	1	1	0	0	0	0	1	1	1	1	1	1	1	0	1	1	1	1	1	1	1	1	0	0	0	0	0	0	0	0	0	0	0	0
GCA_002567535.1	Bacillus cereus	Bacillus cereus	AFS070662	1	1	0	0	0	0	0	0	0	0	0	1	1	1	0	0	0	0	1	1	1	1	1	1	1	0	1	1	1	1	1	1	1	1	0	0	0	0	0	0	0	0	0	0	0	0
GCA_002567555.1	Bacillus cereus	Bacillus cereus	AFS070416	1	1	0	0	0	0	0	0	0	0	0	1	1	1	0	0	0	0	1	1	1	1	1	1	1	0	1	1	1	1	1	1	1	1	0	0	0	0	0	0	0	0	0	0	0	0
GCA_002567605.1	Bacillus cereus	Bacillus cereus	AFS069947	1	1	0	0	0	0	0	0	0	0	0	1	1	1	0	0	0	0	1	1	1	1	1	1	1	0	1	1	1	1	1	1	1	1	0	0	0	0	0	0	0	0	0	0	0	0
GCA_002567675.1	Bacillus cereus	Bacillus cereus	AFS068876	1	1	0	0	0	0	0	0	0	0	0	1	1	1	0	0	0	0	1	1	1	1	1	1	1	0	1	1	1	1	1	1	1	1	0	0	0	0	0	0	0	0	0	0	0	0
GCA_002567705.1	Bacillus cereus	Bacillus cereus	AFS068756	1	1	0	0	0	0	0	0	0	0	0	1	1	1	0	0	0	0	1	1	1	1	1	1	1	0	1	1	1	1	1	1	1	1	0	0	0	0	0	0	0	0	0	0	0	0
GCA_002567725.1	Bacillus cereus	Bacillus cereus	AFS068806	1	1	0	0	0	0	0	0	0	0	0	1	1	1	0	0	0	0	1	1	1	1	1	1	1	0	1	1	1	1	1	1	1	1	0	0	0	0	0	0	0	0	0	0	0	0
GCA_002567815.1	Bacillus cereus	Bacillus cereus	AFS067996	1	1	0	0	0	0	0	0	0	0	0	1	1	1	0	0	0	0	1	1	1	1	1	1	1	0	1	1	1	1	1	1	1	1	0	0	0	0	0	0	0	0	0	0	0	0
GCA_002567795.1	Bacillus cereus	Bacillus cereus	AFS068289	1	1	0	0	0	0	0	0	0	0	0	1	1	1	0	0	0	0	1	1	1	1	1	1	1	0	1	1	1	1	1	1	1	1	0	0	0	0	0	0	0	0	0	0	0	0
GCA_002567835.1	Bacillus cereus	Bacillus cereus	AFS067617	1	1	0	0	0	0	0	0	0	0	0	1	1	1	0	0	0	0	1	1	1	1	1	1	1	0	1	1	1	1	1	1	1	1	0	0	0	0	0	0	0	0	0	0	0	0
GCA_002567915.1	Bacillus cereus	Bacillus cereus	AFS066501	1	1	0	0	0	0	0	1	1	0	0	1	1	1	0	0	0	0	1	1	1	1	1	1	1	0	1	1	1	1	1	1	1	1	0	0	0	0	0	0	0	0	0	0	0	0
GCA_002567985.1	Bacillus cereus	Bacillus cereus	AFS066354	1	1	0	0	0	0	0	0	0	0	0	1	1	1	0	0	0	0	1	1	1	1	1	1	1	0	1	1	1	1	1	1	1	1	0	0	0	0	0	0	0	0	0	0	0	0
GCA_002568015.1	Bacillus cereus	Bacillus cereus	AFS065770	1	1	0	0	0	0	0	0	0	0	0	1	1	1	0	0	0	0	1	1	1	1	1	1	1	0	1	1	1	1	1	1	1	1	0	0	0	0	0	0	0	0	0	0	0	0
GCA_002568095.1	Bacillus cereus	Bacillus cereus	AFS065445	1	1	0	0	0	0	0	1	1	0	0	1	1	1	0	0	0	0	1	1	1	1	1	1	1	0	1	1	1	1	1	1	1	1	0	0	0	0	0	0	0	0	0	0	0	0
GCA_002568125.1	Bacillus cereus	Bacillus cereus	AFS064516	1	1	0	0	0	0	0	0	0	0	0	1	1	1	0	0	0	0	1	1	1	1	1	1	1	0	1	1	1	1	1	1	1	1	0	0	0	0	0	0	0	0	0	0	0	0
GCA_002568135.1	Bacillus cereus	Bacillus cereus	AFS064200	1	1	0	0	0	0	0	1	1	0	0	1	1	1	0	0	0	0	1	1	1	1	1	1	1	0	1	1	1	1	1	1	1	1	0	0	0	0	0	0	0	0	0	0	0	0
GCA_002568265.1	Bacillus cereus	Bacillus cereus	AFS065816	1	1	0	0	0	0	0	0	0	0	0	1	1	1	0	0	0	0	1	1	1	1	1	1	1	0	1	1	1	1	1	1	1	1	0	0	0	0	0	0	0	0	0	0	0	0
GCA_002568295.1	Bacillus cereus	Bacillus cereus	AFS064975	1	1	0	0	0	0	0	0	0	0	0	1	1	1	0	0	0	0	1	1	1	1	1	1	1	0	1	1	1	1	1	1	1	1	0	0	0	0	0	0	0	0	0	0	0	0
GCA_002568365.1	Bacillus cereus	Bacillus cereus	AFS063866	1	1	0	0	0	0	0	0	0	0	0	1	1	1	0	0	0	0	1	1	1	1	1	1	1	0	1	1	1	1	1	1	1	1	0	0	0	0	0	0	0	0	0	0	0	0
GCA_002568375.1	Bacillus cereus	Bacillus cereus	AFS063645	1	1	0	0	0	0	0	0	0	0	0	1	1	1	0	0	0	0	1	1	1	1	1	1	1	0	1	1	1	1	1	1	1	1	0	0	0	0	0	0	0	0	0	0	0	0
GCA_002568445.1	Bacillus cereus	Bacillus cereus	AFS067315	1	1	0	0	0	0	0	1	1	0	0	1	1	1	0	0	0	0	1	1	1	1	1	1	1	0	1	1	1	1	1	1	1	1	0	0	0	0	0	0	0	0	0	0	0	0
GCA_002568455.1	Bacillus cereus	Bacillus cereus	AFS067297	1	1	0	0	0	0	0	0	0	0	0	1	1	1	0	0	0	0	1	1	1	1	1	1	1	0	1	1	1	1	1	1	1	1	0	0	0	0	0	0	0	0	0	0	0	0
GCA_002568565.1	Bacillus cereus	Bacillus cereus	AFS065496	1	1	0	0	0	0	0	1	1	0	0	1	1	1	0	0	0	0	1	1	1	1	1	1	1	0	1	1	1	1	1	1	1	1	0	0	0	0	0	0	0	0	0	0	0	0
GCA_002570415.1	Bacillus cereus	Bacillus cereus	AFS063234	1	1	0	0	0	0	0	0	0	0	0	1	1	1	0	0	0	0	1	1	1	1	1	1	1	0	1	1	1	1	1	1	1	1	0	0	0	0	0	0	0	0	0	0	0	0
GCA_002570425.1	Bacillus cereus	Bacillus cereus	AFS062641	1	1	0	0	0	0	0	0	0	0	0	1	1	1	0	0	0	0	1	1	1	1	1	1	1	1	1	1	1	1	1	1	1	1	0	0	0	0	0	0	0	0	0	0	0	0
GCA_002570545.1	Bacillus cereus	Bacillus cereus	AFS061148	1	1	0	0	0	0	0	0	0	0	0	1	1	1	0	0	0	0	1	1	1	1	0	0	1	0	1	1	1	1	1	1	1	1	0	0	0	0	0	0	0	0	0	0	0	0
GCA_002570565.1	Bacillus cereus	Bacillus cereus	AFS060105	1	1	0	0	0	0	0	0	0	0	0	1	1	1	0	0	0	0	1	1	1	1	1	1	1	0	1	1	1	1	1	1	1	1	0	0	0	0	0	0	0	0	0	0	0	0
GCA_002570665.1	Bacillus cereus	Bacillus cereus	AFS058833	1	1	0	0	0	0	0	0	0	0	0	1	1	1	0	0	0	0	1	1	1	1	1	1	1	0	1	1	1	1	1	1	1	1	0	0	0	0	0	0	0	0	0	0	0	0
GCA_002570745.1	Bacillus cereus	Bacillus cereus	AFS063157	1	1	0	0	0	0	0	0	0	0	0	1	1	1	0	0	0	0	1	1	1	1	1	1	1	0	1	1	1	1	1	1	1	1	0	0	0	0	0	0	0	0	0	0	0	0
GCA_002570795.1	Bacillus cereus	Bacillus cereus	AFS061928	1	1	0	0	0	0	0	1	1	0	0	1	1	1	0	0	0	0	1	1	1	1	1	1	1	0	1	1	1	1	1	1	1	1	0	0	0	0	0	0	0	0	0	0	0	0
GCA_002570845.1	Bacillus cereus	Bacillus cereus	AFS061448	1	1	0	0	0	0	0	0	0	0	0	1	1	1	0	0	0	0	1	1	1	1	1	1	1	0	1	1	1	1	1	1	1	1	0	0	0	0	0	0	0	0	0	0	0	0
GCA_002570985.1	Bacillus cereus	Bacillus cereus	AFS059650	1	1	0	0	0	0	0	0	0	0	0	1	1	1	0	0	0	0	1	1	1	1	1	1	1	0	1	1	1	1	1	1	1	1	0	0	0	0	0	0	0	0	0	0	0	0
GCA_002571165.1	Bacillus cereus	Bacillus cereus	AFS060621	1	1	0	0	0	0	0	0	0	0	0	1	1	1	0	0	0	0	1	1	1	1	1	1	1	0	1	1	1	1	1	1	1	1	0	0	0	0	0	0	0	0	0	0	0	0
GCA_002571185.1	Bacillus cereus	Bacillus cereus	AFS060282	1	1	0	0	0	0	0	1	1	0	0	1	1	1	0	0	0	0	1	1	1	1	1	1	1	0	1	1	1	1	1	1	1	1	0	0	0	0	0	0	0	0	0	0	0	0
GCA_002571255.1	Bacillus cereus	Bacillus cereus	AFS059198	1	1	0	0	0	0	0	0	0	0	0	1	1	1	0	0	0	0	1	1	1	1	1	1	1	0	1	1	1	1	1	1	1	1	0	0	0	0	0	0	0	0	0	0	0	0
GCA_002574175.1	Bacillus cereus	Bacillus cereus	AFS057690	1	1	0	0	0	0	0	0	0	0	0	1	1	1	0	0	0	0	1	1	1	1	1	1	1	0	1	1	1	1	1	1	1	1	0	0	0	0	0	0	0	0	0	0	0	0
GCA_002574285.1	Bacillus cereus	Bacillus cereus	AFS057097	1	1	0	0	0	0	0	0	0	0	0	1	1	1	0	0	0	0	1	1	1	1	1	1	1	0	1	1	1	1	1	1	1	1	0	0	0	0	0	0	0	0	0	0	0	0
GCA_002574395.1	Bacillus cereus	Bacillus cereus	AFS056399	1	1	0	0	0	0	0	0	0	0	0	1	1	1	0	0	0	0	1	1	1	1	1	1	1	0	1	1	1	1	1	1	1	1	0	0	0	0	0	0	0	0	0	0	0	0
GCA_002574415.1	Bacillus cereus	Bacillus cereus	AFS056025	1	1	0	0	0	0	0	0	0	0	0	1	1	1	0	0	0	0	1	1	1	1	1	1	1	0	1	1	1	1	1	1	1	1	0	0	0	0	0	0	0	0	0	0	0	0
GCA_002574515.1	Bacillus cereus	Bacillus cereus	AFS055486	1	1	0	0	0	0	0	0	0	0	0	1	1	1	0	0	0	0	1	1	1	1	1	1	1	0	1	1	1	1	1	1	1	1	0	0	0	0	0	0	0	0	0	0	0	0
GCA_002574615.1	Bacillus cereus	Bacillus cereus	AFS054178	1	1	0	0	0	0	0	0	0	0	0	1	1	1	0	0	0	0	1	1	1	1	1	1	1	0	1	1	1	1	1	1	1	1	0	0	0	0	0	0	0	0	0	0	0	0
GCA_002574635.1	Bacillus cereus	Bacillus cereus	AFS054163	1	1	0	0	0	0	0	0	0	0	0	1	1	1	0	0	0	0	1	1	1	1	1	1	1	0	1	1	1	1	1	1	1	1	0	0	0	0	0	0	0	0	0	0	0	0
GCA_002574715.1	Bacillus cereus	Bacillus cereus	AFS057596	1	1	0	0	0	0	0	0	0	0	0	1	1	1	0	0	0	0	1	1	1	1	1	1	1	0	1	1	1	1	1	1	1	1	0	0	0	0	0	0	0	0	0	0	0	0
GCA_002574855.1	Bacillus cereus	Bacillus cereus	AFS056099	1	1	0	0	0	0	0	0	0	0	0	1	1	1	0	0	0	0	1	1	1	1	1	1	1	0	1	1	1	1	1	1	1	1	0	0	0	0	0	0	0	0	0	0	0	0
GCA_002574875.1	Bacillus cereus	Bacillus cereus	AFS055648	1	1	0	0	0	0	0	0	0	0	0	1	1	1	0	0	0	0	1	1	1	1	1	1	1	0	1	1	1	1	1	1	1	1	0	0	0	0	0	0	0	0	0	0	0	0
GCA_002574975.1	Bacillus cereus	Bacillus cereus	AFS054833	1	1	0	0	0	0	0	0	0	0	0	1	1	1	0	0	0	0	1	1	1	1	1	1	1	0	1	1	1	1	1	1	1	1	0	0	0	0	0	0	0	0	0	0	0	0
GCA_002575135.1	Bacillus cereus	Bacillus cereus	AFS053406	1	1	0	0	0	0	0	0	0	0	0	1	1	1	0	0	0	0	1	1	1	1	1	1	1	1	1	1	1	1	1	1	1	1	0	0	0	0	0	0	0	0	0	0	0	0
GCA_002575155.1	Bacillus cereus	Bacillus cereus	AFS053336	1	1	0	0	0	0	0	0	0	0	0	1	1	1	0	0	0	0	1	1	1	1	1	1	1	0	1	1	1	1	1	1	1	1	0	0	0	0	0	0	0	0	0	0	0	0
GCA_002575175.1	Bacillus cereus	Bacillus cereus	AFS053259	1	1	0	0	0	0	0	0	0	0	0	1	1	1	0	0	0	0	1	1	1	1	1	1	1	0	1	1	1	1	1	1	1	1	0	0	0	0	0	0	0	0	0	0	0	0
GCA_002575275.1	Bacillus cereus	Bacillus cereus	AFS052902	1	1	0	0	0	0	0	0	0	0	0	1	1	1	0	0	0	0	1	1	1	1	1	1	1	0	1	1	1	1	1	1	1	1	0	0	0	0	0	0	0	0	0	0	0	0
GCA_002575355.1	Bacillus cereus	Bacillus cereus	AFS052525	1	1	0	0	0	0	0	0	0	0	0	1	1	1	0	0	0	0	1	1	1	1	1	1	1	0	1	1	1	1	1	1	1	1	0	0	0	0	0	0	0	0	0	0	0	0
GCA_002575405.1	Bacillus cereus	Bacillus cereus	AFS052400	1	1	0	0	0	0	0	0	0	0	0	1	1	1	0	0	0	0	1	1	1	1	1	1	1	0	1	1	1	1	1	1	1	1	0	0	0	0	0	0	0	0	0	0	0	0
GCA_002575495.1	Bacillus cereus	Bacillus cereus	AFS051634	1	1	0	0	0	0	0	0	0	0	0	1	1	1	0	0	0	0	1	1	1	1	1	1	1	0	1	1	1	1	1	1	1	1	0	0	0	0	0	0	0	0	0	0	0	0
GCA_002575505.1	Bacillus cereus	Bacillus cereus	AFS051540	1	1	0	0	0	0	0	0	0	0	0	1	1	1	0	0	0	0	1	1	1	1	1	1	1	0	1	1	1	1	1	1	1	1	0	0	0	0	0	0	0	0	0	0	0	0
GCA_002575515.1	Bacillus cereus	Bacillus cereus	AFS051626	1	1	0	0	0	0	0	0	0	0	0	1	1	1	0	0	0	0	1	1	1	1	1	1	1	0	1	1	1	1	1	1	1	1	0	0	0	0	0	0	0	0	0	0	0	0
GCA_002575565.1	Bacillus cereus	Bacillus cereus	AFS050720	1	1	0	0	0	0	0	0	0	0	0	1	1	1	0	0	0	0	1	1	1	1	1	1	1	0	1	1	1	1	1	1	1	1	0	0	0	0	0	0	0	0	0	0	0	0
GCA_002575595.1	Bacillus cereus	Bacillus cereus	AFS051030	1	1	0	0	0	0	0	0	0	0	0	1	1	1	0	0	0	0	1	1	1	1	1	1	1	0	1	1	1	1	1	1	1	1	0	0	0	0	0	0	0	0	0	0	0	0
GCA_002575635.1	Bacillus cereus	Bacillus cereus	AFS049840	1	1	0	0	0	0	0	0	0	0	0	1	1	1	0	0	0	0	1	1	1	1	1	1	1	1	1	1	1	1	1	1	1	1	0	0	0	0	0	0	0	0	0	0	0	0
GCA_002575765.1	Bacillus cereus	Bacillus cereus	AFS048989	1	1	0	0	0	0	0	1	1	0	0	1	1	1	0	0	0	0	1	1	1	1	1	1	1	0	1	1	1	1	1	1	1	1	0	0	0	0	0	0	0	0	0	0	0	0
GCA_002575795.1	Bacillus cereus	Bacillus cereus	AFS048966	1	1	0	0	0	0	0	0	0	0	0	1	1	1	0	0	0	0	1	1	1	1	1	1	1	0	1	1	1	1	1	1	1	1	0	0	0	0	0	0	0	0	0	0	0	0
GCA_002575815.1	Bacillus cereus	Bacillus cereus	AFS048756	1	1	0	0	0	0	0	0	0	0	0	1	1	1	0	0	0	0	1	1	1	1	1	1	1	0	1	1	1	1	1	1	1	1	0	0	0	0	0	0	0	0	0	0	0	0
GCA_002575835.1	Bacillus cereus	Bacillus cereus	AFS048598	1	1	0	0	0	0	0	0	0	0	0	1	1	1	0	0	0	0	1	1	1	1	1	1	1	0	1	1	1	1	1	1	1	1	0	0	0	0	0	0	0	0	0	0	0	0
GCA_002575965.1	Bacillus cereus	Bacillus cereus	AFS047135	1	1	0	0	0	0	0	0	0	0	0	1	1	1	0	0	0	0	1	1	1	1	1	1	1	0	1	1	1	1	1	1	1	1	0	0	0	0	0	0	0	0	0	0	0	0
GCA_002576005.1	Bacillus cereus	Bacillus cereus	AFS046747	1	1	0	0	0	0	0	0	0	0	0	1	1	1	0	0	0	0	1	1	1	1	1	1	1	0	1	1	1	1	1	1	1	1	0	0	0	0	0	0	0	0	0	0	0	0
GCA_002576045.1	Bacillus cereus	Bacillus cereus	AFS046388	1	1	0	0	0	0	0	0	0	0	0	1	1	1	0	0	0	0	1	1	1	1	1	1	1	0	1	1	1	1	1	1	1	1	0	0	0	0	0	0	0	0	0	0	0	0
GCA_002576095.1	Bacillus cereus	Bacillus cereus	AFS045869	1	1	0	0	0	0	0	0	0	0	0	1	1	1	0	0	0	0	1	1	1	1	1	1	1	0	1	1	1	1	1	1	1	1	0	0	0	0	0	0	0	0	0	0	0	0
GCA_002576165.1	Bacillus cereus	Bacillus cereus	AFS045348	1	1	0	0	0	0	0	0	0	0	0	1	1	1	0	0	0	0	1	1	1	1	1	1	1	0	1	1	1	1	1	1	1	1	0	0	0	0	0	0	0	0	0	0	0	0
GCA_002576185.1	Bacillus cereus	Bacillus cereus	AFS045152	1	1	0	0	0	0	0	0	0	0	0	1	1	1	0	0	0	0	1	1	1	1	1	1	1	0	1	1	1	1	1	1	1	1	0	0	0	0	0	0	0	0	0	0	0	0
GCA_002576225.1	Bacillus cereus	Bacillus cereus	AFS044880	1	1	0	0	0	0	0	0	0	0	0	1	1	1	0	0	0	0	1	1	1	1	1	1	1	0	1	1	1	1	1	1	1	1	0	0	0	0	0	0	0	0	0	0	0	0
GCA_002576265.1	Bacillus cereus	Bacillus cereus	AFS044547	1	1	0	0	0	0	0	0	0	0	0	1	1	1	0	0	0	0	1	1	1	1	1	1	1	0	1	1	1	1	1	1	1	1	0	0	0	0	0	0	0	0	0	0	0	0
GCA_002576345.1	Bacillus cereus	Bacillus cereus	AFS043896	1	1	0	0	0	0	0	1	1	0	0	1	1	1	0	0	0	0	0	1	1	1	1	1	1	0	1	1	1	1	1	1	1	1	0	0	0	0	0	0	0	0	0	0	0	0
GCA_002576365.1	Bacillus cereus	Bacillus cereus	AFS043837	1	1	0	0	0	0	0	0	0	0	0	1	1	1	0	0	0	0	1	1	1	1	1	1	1	1	1	1	1	1	1	1	1	1	0	0	0	0	0	0	0	0	0	0	0	0
GCA_002576395.1	Bacillus cereus	Bacillus cereus	AFS043533	1	1	0	0	0	0	0	0	0	0	0	1	1	1	0	0	0	0	1	1	1	1	1	1	1	0	1	1	1	1	1	1	1	1	0	0	0	0	0	0	0	0	0	0	0	0
GCA_002576445.1	Bacillus cereus	Bacillus cereus	AFS043413	1	1	0	0	0	0	0	0	0	0	0	1	1	1	0	0	0	0	1	1	1	1	1	1	1	0	1	1	1	1	1	1	1	1	0	0	0	0	0	0	0	0	0	0	0	0
GCA_002576465.1	Bacillus cereus	Bacillus cereus	AFS043359	1	1	0	0	0	0	0	0	0	0	0	1	1	1	0	0	0	0	1	1	1	1	1	1	1	0	1	1	1	1	1	1	1	1	0	0	0	0	0	0	0	0	0	0	0	0
GCA_002576575.1	Bacillus cereus	Bacillus cereus	AFS050653	1	1	0	0	0	0	0	0	0	0	0	1	1	1	0	0	0	0	1	1	1	1	1	1	1	0	1	1	1	1	1	1	1	1	0	0	0	0	0	0	0	0	0	0	0	0
GCA_002576695.1	Bacillus cereus	Bacillus cereus	AFS048213	1	1	0	0	0	0	0	0	0	0	0	1	1	1	0	0	0	0	1	1	1	1	1	1	1	0	1	1	1	1	1	1	1	1	0	0	0	0	0	0	0	0	0	0	0	0
GCA_002576825.1	Bacillus cereus	Bacillus cereus	AFS046340	1	1	0	0	0	0	0	0	0	0	0	1	1	1	0	0	0	0	1	1	1	1	1	1	1	0	1	1	1	1	1	1	1	1	0	0	0	0	0	0	0	0	0	0	0	0
GCA_002576845.1	Bacillus cereus	Bacillus cereus	AFS046374	1	1	0	0	0	0	0	0	0	0	0	1	1	1	0	0	0	0	1	1	1	1	1	1	1	0	1	1	1	1	1	1	1	1	0	0	0	0	0	0	0	0	0	0	0	0
GCA_002576865.1	Bacillus cereus	Bacillus cereus	AFS045887	1	1	0	0	0	0	0	0	0	0	0	1	1	1	0	0	0	0	1	1	1	1	1	1	1	0	1	1	1	1	1	1	1	1	0	0	0	0	0	0	0	0	0	0	0	0
GCA_002577085.1	Bacillus cereus	Bacillus cereus	AFS042863	1	1	0	0	0	0	0	0	0	0	0	1	1	1	0	0	0	0	1	1	1	1	1	1	1	0	1	1	1	1	1	1	1	1	0	0	0	0	0	0	0	0	0	0	0	0
GCA_002577115.1	Bacillus cereus	Bacillus cereus	AFS042307	1	1	0	0	0	0	0	0	0	0	0	1	1	1	0	0	0	0	1	1	1	1	1	1	1	0	1	1	1	1	1	1	1	1	0	0	0	0	0	0	0	0	0	0	0	0
GCA_002577175.1	Bacillus cereus	Bacillus cereus	AFS042006	1	1	0	0	0	0	0	0	0	0	0	1	1	1	0	0	0	0	1	1	1	1	1	1	1	0	1	1	1	1	1	1	1	1	0	0	0	0	0	0	0	0	0	0	0	0
GCA_002577205.1	Bacillus cereus	Bacillus cereus	AFS041803	1	1	0	0	0	0	0	0	0	0	0	1	1	1	0	0	0	0	1	1	1	1	1	1	1	0	1	1	1	1	1	1	1	1	0	0	0	0	0	0	0	0	0	0	0	0
GCA_002577245.1	Bacillus cereus	Bacillus cereus	AFS041711	1	1	0	0	0	0	0	0	0	0	0	1	1	1	0	0	0	0	1	1	1	1	1	1	1	0	1	1	1	1	1	1	1	1	0	0	0	0	0	0	0	0	0	0	0	0
GCA_002577335.1	Bacillus cereus	Bacillus cereus	AFS041497	1	1	0	0	0	0	0	0	0	0	0	1	1	1	0	0	0	0	1	1	1	1	1	1	1	0	1	1	1	1	1	1	1	1	0	0	0	0	0	0	0	0	0	0	0	0
GCA_002577285.1	Bacillus cereus	Bacillus cereus	AFS041581	1	1	0	0	0	0	0	0	0	0	0	1	1	1	0	0	0	0	1	1	1	1	1	1	1	0	1	1	1	1	1	1	1	1	0	0	0	0	0	0	0	0	0	0	0	0
GCA_002577415.1	Bacillus cereus	Bacillus cereus	AFS041041	1	1	0	0	0	0	0	0	0	0	0	1	1	1	0	0	0	0	1	1	1	1	1	1	1	0	1	1	1	1	1	1	1	1	0	0	0	0	0	0	0	0	0	0	0	0
GCA_002577455.1	Bacillus cereus	Bacillus cereus	AFS040986	1	1	0	0	0	0	0	0	0	0	0	1	1	1	0	0	0	0	1	1	1	1	1	1	1	0	1	1	1	1	1	1	1	1	0	0	0	0	0	0	0	0	0	0	0	0
GCA_002577465.1	Bacillus cereus	Bacillus cereus	AFS040984	1	1	0	0	0	0	0	0	0	0	0	1	1	1	0	0	0	0	1	1	1	1	1	1	1	0	1	1	1	1	1	1	1	1	0	0	0	0	0	0	0	0	0	0	0	0
GCA_002577705.1	Bacillus cereus	Bacillus cereus	AFS040106	1	1	0	0	0	0	0	0	0	0	0	1	1	1	0	0	0	0	1	1	1	1	1	1	1	0	1	1	1	1	1	1	1	1	0	0	0	0	0	0	0	0	0	0	0	0
GCA_002577895.1	Bacillus cereus	Bacillus cereus	AFS039950	1	1	0	0	0	0	0	0	0	0	0	1	1	1	0	0	0	0	1	1	1	1	1	1	1	0	1	1	1	1	1	1	1	1	0	0	0	0	0	0	0	0	0	0	0	0
GCA_002578195.1	Bacillus cereus	Bacillus cereus	AFS039692	1	1	0	0	0	0	0	0	0	0	0	1	1	1	0	0	0	0	1	1	1	1	1	1	1	0	1	1	1	1	1	1	1	1	0	0	0	0	0	0	0	0	0	0	0	0
GCA_002578325.1	Bacillus cereus	Bacillus cereus	AFS038754	1	1	0	0	0	0	0	0	0	0	0	1	1	1	0	0	0	0	1	1	1	1	1	1	1	0	1	1	1	1	1	1	1	1	0	0	0	0	0	0	0	0	0	0	0	0
GCA_002578335.1	Bacillus cereus	Bacillus cereus	AFS038126	1	1	0	0	0	0	0	0	0	0	0	1	1	1	0	0	0	0	1	1	1	1	1	1	1	0	1	1	1	1	1	1	1	1	0	0	0	0	0	0	0	0	0	0	0	0
GCA_002578405.1	Bacillus cereus	Bacillus cereus	AFS038041	1	1	0	0	0	0	0	0	0	0	0	1	1	1	0	0	0	0	1	1	1	1	1	1	1	0	1	1	1	1	1	1	1	1	0	0	0	0	0	0	0	0	0	0	0	0
GCA_002578545.1	Bacillus cereus	Bacillus cereus	AFS039661	1	1	0	0	0	0	0	1	1	0	0	1	1	1	0	0	0	0	1	1	1	1	1	1	1	0	1	1	1	1	1	1	1	1	0	0	0	0	0	0	0	0	0	0	0	0
GCA_002578565.1	Bacillus cereus	Bacillus cereus	AFS039146	1	1	0	0	0	0	0	0	0	0	0	1	1	1	0	0	0	0	1	1	1	1	1	1	1	0	1	1	1	1	1	1	1	1	0	0	0	0	0	0	0	0	0	0	0	0
GCA_002578635.1	Bacillus cereus	Bacillus cereus	AFS038688	1	1	0	0	0	0	0	0	0	0	0	1	1	1	0	0	0	0	1	1	1	1	1	1	1	0	1	1	1	1	1	1	1	1	0	0	0	0	0	0	0	0	0	0	0	0
GCA_002582385.1	Bacillus cereus	Bacillus cereus	AFS037926	1	1	0	0	0	0	0	1	1	0	0	1	1	1	0	0	0	0	1	1	1	1	1	1	1	0	1	1	1	1	1	1	1	1	0	0	0	0	0	0	0	0	0	0	0	0
GCA_002582395.1	Bacillus cereus	Bacillus cereus	AFS037512	1	1	0	0	0	0	0	0	0	0	0	1	1	1	0	0	0	0	1	1	1	1	1	1	1	0	1	1	1	1	1	1	1	1	0	0	0	0	0	0	0	0	0	0	0	0
GCA_002582665.1	Bacillus cereus	Bacillus cereus	AFS036381	1	1	0	0	0	0	0	0	0	0	0	1	1	1	0	0	0	0	1	1	1	1	1	1	1	0	1	1	1	1	1	1	1	1	0	0	0	0	0	0	0	0	0	0	0	0
GCA_002582935.1	Bacillus cereus	Bacillus cereus	AFS034246	1	1	0	0	0	0	0	0	0	0	0	1	1	1	0	0	0	0	1	1	1	1	1	1	1	0	1	1	1	1	1	1	1	1	0	0	0	0	0	0	0	0	0	0	0	0
GCA_002582965.1	Bacillus cereus	Bacillus cereus	AFS033400	1	1	0	0	0	0	0	0	0	0	0	1	1	1	0	0	0	0	1	1	1	1	1	1	1	0	1	1	1	1	1	1	1	1	0	0	0	0	0	0	0	0	0	0	0	0
GCA_002583125.1	Bacillus cereus	Bacillus cereus	AFS032151	1	1	0	0	0	0	0	0	0	0	0	1	1	1	0	0	0	0	1	1	1	1	1	1	1	0	1	1	1	1	1	1	1	1	0	0	0	0	0	0	0	0	0	0	0	0
GCA_002583305.1	Bacillus cereus	Bacillus cereus	AFS030229	1	1	0	0	0	0	0	0	0	0	0	1	1	1	0	0	0	0	1	1	1	1	1	1	1	1	1	1	1	1	1	1	1	1	0	0	0	0	0	0	0	0	0	0	0	0
GCA_002583535.1	Bacillus cereus	Bacillus cereus	AFS030046	1	1	0	0	0	0	0	0	0	0	0	1	1	1	0	0	0	0	1	1	1	1	1	1	1	0	1	1	1	1	1	1	1	1	0	0	0	0	0	0	0	0	0	0	0	0
GCA_002583705.1	Bacillus cereus	Bacillus cereus	AFS029679	1	1	0	0	0	0	0	0	0	0	0	1	1	1	0	0	0	0	1	1	1	1	1	1	1	0	1	1	1	1	1	1	1	1	0	0	0	0	0	0	0	0	0	0	0	0
GCA_002584035.1	Bacillus cereus	Bacillus cereus	AFS036159	1	1	0	0	0	0	0	1	1	0	0	1	1	1	0	0	0	0	1	1	1	1	1	1	1	0	1	1	1	1	1	1	1	1	0	0	0	0	0	0	0	0	0	0	0	0
GCA_002585765.1	Bacillus cereus	Bacillus cereus	AFS032444	1	1	0	0	0	0	0	0	0	0	0	1	1	1	0	0	0	0	1	1	1	1	1	1	1	0	1	1	1	1	1	1	1	1	0	0	0	0	0	0	0	0	0	0	0	0
GCA_002585785.1	Bacillus cereus	Bacillus cereus	AFS032567	1	1	0	0	0	0	0	0	0	0	0	1	1	1	0	0	0	0	1	1	1	1	1	1	1	0	1	1	1	1	1	1	1	1	0	0	0	0	0	0	0	0	0	0	0	0
GCA_002585955.1	Bacillus cereus	Bacillus cereus	AFS031003	1	1	0	0	0	0	0	0	0	0	0	1	1	1	0	0	0	0	1	1	1	1	1	1	1	0	1	1	1	1	1	1	1	1	0	0	0	0	0	0	0	0	0	0	0	0
GCA_002586115.1	Bacillus cereus	Bacillus cereus	AFS030860	1	1	0	0	0	0	0	0	0	0	0	1	1	1	0	0	0	0	1	1	1	1	1	1	1	0	1	1	1	1	1	1	1	1	0	0	0	0	0	0	0	0	0	0	0	0
GCA_002586215.1	Bacillus cereus	Bacillus cereus	AFS030663	1	1	0	0	0	0	0	0	0	0	0	1	1	1	0	0	0	0	1	1	1	1	1	1	1	0	1	1	1	1	1	1	1	1	0	0	0	0	0	0	0	0	0	0	0	0
GCA_002586285.1	Bacillus cereus	Bacillus cereus	AFS029810	1	1	0	0	0	0	0	0	0	0	0	1	1	1	0	0	0	0	1	1	1	1	1	1	1	0	1	1	1	1	1	1	1	1	0	0	0	0	0	0	0	0	0	0	0	0
GCA_002807215.1	Bacillus cereus	Bacillus cereus	SJ-S21	1	1	0	0	0	0	0	0	0	0	0	1	1	1	0	0	0	0	1	1	1	1	1	1	1	1	1	1	1	1	1	1	1	1	0	0	0	0	0	0	0	0	0	0	0	0
GCA_002807265.1	Bacillus cereus	Bacillus cereus	SJ-S17	1	1	0	0	0	0	0	0	0	0	0	1	1	1	0	0	0	0	1	1	1	1	1	1	1	1	1	1	1	1	1	1	1	1	0	0	0	0	0	0	0	0	0	0	0	0
GCA_002807395.1	Bacillus cereus	Bacillus cereus	SJ-S29	1	1	0	0	0	0	0	0	0	0	0	1	1	1	0	0	0	0	1	1	1	1	1	1	1	0	1	1	1	1	1	1	1	1	0	0	0	0	0	0	0	0	0	0	0	0
GCA_002807415.1	Bacillus cereus	Bacillus cereus	SJ-S28	1	1	0	0	0	0	0	0	0	0	0	1	1	1	0	0	0	0	1	1	1	1	1	1	1	1	1	1	0	0	0	1	1	1	0	0	0	0	0	0	0	0	0	0	0	0
GCA_002807445.1	Bacillus cereus	Bacillus cereus	SJ-S27	1	1	0	0	0	0	0	0	0	0	0	1	1	1	0	0	0	0	1	1	1	1	1	1	1	0	1	1	1	1	1	1	1	1	0	0	0	0	0	0	0	0	0	0	0	0
GCA_002795225.1	Bacillus thuringiensis	Bacillus cereus	IPPBIOTSUC1012	1	1	0	0	0	0	0	0	0	0	0	1	1	1	0	0	0	0	1	1	1	1	1	1	1	0	1	1	1	1	1	1	1	1	0	0	0	0	0	0	0	0	0	0	0	0
GCA_002893505.1	Bacillus thuringiensis	Bacillus cereus	Fcd114	1	1	0	0	0	0	0	0	0	0	0	1	1	1	0	0	0	0	1	1	1	1	1	1	1	1	1	1	1	1	1	1	1	1	0	0	0	0	0	0	0	0	0	0	0	0
GCA_002893515.1	Bacillus thuringiensis	Bacillus cereus	1978-02-01	1	1	0	0	0	0	0	0	0	0	0	1	1	1	0	0	0	0	1	1	1	1	1	1	1	0	1	1	1	1	1	1	1	1	0	0	0	0	0	0	0	0	0	0	0	0
GCA_002893585.1	Bacillus thuringiensis	Bacillus cereus	HBF-18	1	1	0	0	0	0	0	0	0	0	0	1	1	1	0	0	0	0	1	1	1	1	1	1	1	1	1	1	1	1	1	1	1	1	0	0	0	0	0	0	0	0	0	0	0	0
GCA_002893605.1	Bacillus thuringiensis	Bacillus cereus	G03	1	1	0	0	0	0	0	0	0	0	0	1	1	1	0	0	0	0	1	1	1	1	1	1	1	0	1	1	1	1	1	1	1	1	0	0	1	0	0	0	0	0	1	0	0	0
GCA_002994815.1	Bacillus thuringiensis	Bacillus cereus	BR37	1	1	0	0	0	0	0	0	0	0	0	1	1	1	0	0	0	0	1	1	1	1	1	1	1	0	1	1	1	1	1	1	1	1	1	0	1	1	0	1	0	0	1	0	0	0
GCA_003020845.1	Bacillus cereus	Bacillus cereus	FORC60	1	1	0	0	0	0	0	0	0	0	0	1	1	1	0	0	0	0	1	1	1	1	1	1	1	1	1	1	1	1	1	1	1	1	0	0	0	0	0	0	0	0	0	0	0	0
GCA_003054785.1	Bacillus thuringiensis	Bacillus cereus	BT62	1	1	0	0	0	0	0	0	0	0	0	1	1	1	0	0	0	0	1	1	1	1	1	1	1	0	1	1	1	1	1	1	1	1	0	0	0	0	0	0	0	0	0	0	0	0
GCA_003112375.1	Bacillus thuringiensis	Bacillus cereus	m401	1	1	0	0	0	0	0	0	0	0	0	1	1	1	0	0	0	0	1	1	1	1	1	1	1	0	1	1	1	1	1	1	1	1	0	0	0	0	0	0	0	0	0	0	0	0
GCA_003122725.1	Bacillus cereus	Bacillus cereus	CITVM-11.1	1	1	0	0	0	0	0	0	0	0	0	1	1	1	0	0	0	0	1	1	1	1	1	1	1	0	1	1	1	1	1	1	1	1	0	0	0	0	0	0	0	0	0	0	0	0
GCA_002911785.1	Bacillus thuringiensis	Bacillus cereus	strain 62	1	1	0	0	0	0	0	0	0	0	0	1	1	1	0	0	0	0	1	1	1	1	1	1	1	0	1	1	1	1	1	1	1	1	0	0	0	0	0	0	0	0	0	0	0	0
GCA_002912105.1	Bacillus thuringiensis	Bacillus cereus	7.1o	1	1	0	0	0	0	0	0	0	0	0	1	1	1	0	0	0	0	1	1	1	1	1	1	1	0	1	1	1	1	1	1	1	1	1	0	0	0	0	0	0	0	1	0	0	0
GCA_002912215.1	Bacillus thuringiensis	Bacillus cereus	BGSC 4D4	1	1	0	0	0	0	0	0	0	0	0	1	1	1	0	0	0	0	1	1	1	1	1	1	1	0	1	1	1	1	1	1	1	1	1	0	0	0	0	0	0	0	0	0	0	0
GCA_002911745.1	Bacillus thuringiensis	Bacillus cereus	Buibui	1	1	0	0	0	0	0	1	1	0	0	1	1	1	0	0	0	0	1	1	1	1	1	1	1	0	1	1	1	1	1	1	1	1	0	0	0	0	0	0	0	0	0	0	0	0
GCA_002911795.1	Bacillus thuringiensis	Bacillus cereus	NRRL 23135	1	1	0	0	0	0	0	0	0	0	0	1	1	1	0	0	0	0	0	1	1	1	1	1	1	0	1	1	1	1	1	1	1	1	0	0	0	0	0	0	0	0	0	0	0	0
GCA_002911905.1	Bacillus thuringiensis	Bacillus cereus	BGSC 4W1	1	1	0	0	0	0	0	0	0	0	0	1	1	1	0	0	0	0	1	1	1	1	1	1	1	1	1	1	1	1	1	1	1	1	0	0	0	0	0	0	0	0	0	0	0	0
GCA_002911925.1	Bacillus thuringiensis	Bacillus cereus	BGSC 4G4	1	1	0	0	0	0	0	0	0	0	0	1	1	1	0	0	0	0	1	1	1	1	1	1	1	0	1	1	1	1	1	1	1	1	1	1	1	1	0	1	1	0	1	0	0	0
GCA_002921215.1	Bacillus thuringiensis	Bacillus cereus	BR145	1	1	0	0	0	0	0	0	0	0	0	1	1	1	0	0	0	0	1	1	1	1	1	1	1	0	1	1	1	1	1	1	1	1	0	0	0	0	0	0	0	0	1	0	0	0
GCA_003265185.1	Bacillus cereus	Bacillus cereus	BS16	1	1	0	0	0	0	0	0	0	0	0	1	1	1	0	0	0	0	1	1	1	1	1	1	1	0	1	1	1	1	1	1	1	1	0	0	0	0	0	0	0	0	0	0	0	0
GCA_900445335.1	Bacillus cereus	Bacillus thuringiensis genomovar cytolyticus	NCTC 6474(Reference)	1	1	0	0	0	0	0	0	0	0	0	1	1	1	0	0	0	0	0	1	1	1	1	1	1	1	1	1	1	1	1	1	1	1	0	0	0	0	0	0	0	0	0	0	0	0
GCA_000021305.1	Bacillus cereus	Bacillus thuringiensis genomovar cytolyticus	G9842	1	1	0	0	0	0	0	0	0	0	0	1	1	1	0	0	0	0	0	1	1	1	1	1	1	1	1	1	1	1	1	1	1	1	0	0	0	0	0	0	0	0	0	0	0	0
GCA_000161715.1	Bacillus thuringiensis	Bacillus thuringiensis genomovar cytolyticus	IBL 200	1	1	0	0	0	0	0	0	0	0	0	1	1	1	0	0	0	0	1	1	1	1	1	1	1	1	1	1	1	1	1	1	1	1	1	1	0	1	0	0	0	1	1	1	0	0
GCA_000161735.1	Bacillus thuringiensis	Bacillus thuringiensis genomovar cytolyticus	IBL 4222	1	1	0	0	0	0	0	0	0	0	0	1	1	1	0	0	0	0	1	1	1	1	1	1	1	1	1	1	1	1	1	1	1	1	0	0	0	0	0	0	0	0	0	0	0	0
GCA_000292455.1	Bacillus thuringiensis	Bacillus thuringiensis genomovar cytolyticus	HD-771	1	1	0	0	0	0	0	0	0	0	0	1	1	1	0	0	0	0	0	1	1	1	1	1	1	1	1	1	1	1	1	1	1	1	1	0	0	0	0	0	0	0	0	0	0	0
GCA_000292705.1	Bacillus thuringiensis	Bacillus thuringiensis genomovar cytolyticus	HD-789	1	1	0	0	0	0	0	0	0	0	0	1	1	1	0	0	0	0	1	1	1	1	1	1	1	1	1	1	1	1	1	1	1	1	0	0	0	0	0	0	0	0	0	0	0	0
GCA_000948235.1	Bacillus thuringiensis	Bacillus thuringiensis genomovar cytolyticus	Lr7/2	1	1	0	0	0	0	0	0	0	0	0	1	1	1	0	0	0	0	1	1	1	1	1	1	1	1	1	1	1	1	1	1	1	1	0	0	0	0	0	0	0	0	0	0	0	0
GCA_000835025.1	Bacillus thuringiensis	Bacillus thuringiensis genomovar cytolyticus	HD1002	1	1	0	0	0	0	0	0	0	0	0	1	1	1	0	0	0	0	1	1	1	1	1	1	1	1	1	1	1	1	1	1	1	1	0	0	0	0	0	0	0	0	0	0	0	0
GCA_000940785.1	Bacillus thuringiensis	Bacillus thuringiensis genomovar cytolyticus	BGSC 4AA1	1	1	0	0	0	0	0	0	0	0	0	1	1	1	0	0	0	0	0	1	1	1	1	1	1	1	1	1	1	1	1	0	1	1	0	0	0	0	0	0	0	0	0	0	0	0
GCA_000398785.1	Bacillus cereus	Bacillus thuringiensis genomovar cytolyticus	TIAC219	1	1	0	0	0	0	0	0	0	0	0	1	1	1	0	0	0	0	0	1	1	1	1	1	1	1	1	1	1	1	1	1	1	1	0	0	0	0	0	0	0	0	0	0	0	0
GCA_000398945.1	Bacillus cereus	Bacillus thuringiensis genomovar cytolyticus	Schrouff	1	1	0	0	0	0	0	1	1	0	0	1	1	1	0	0	0	0	0	1	1	1	1	1	1	1	1	1	1	1	1	1	1	1	0	0	0	0	0	0	0	0	0	0	0	0
GCA_000399305.1	Bacillus cereus	Bacillus thuringiensis genomovar cytolyticus	HuB4-4	1	1	0	0	0	0	0	0	1	0	0	1	1	1	0	0	0	0	0	1	1	1	1	1	1	1	1	1	1	1	1	1	1	1	0	0	0	0	0	0	0	0	0	0	0	0
GCA_000399185.1	Bacillus cereus	Bacillus thuringiensis genomovar cytolyticus	K-5975c	1	1	0	0	0	0	0	1	1	0	0	1	1	1	0	0	0	0	0	1	1	1	1	1	1	1	1	1	1	1	1	1	1	1	0	0	0	0	0	0	0	0	0	0	0	0
GCA_000585975.1	Bacillus thuringiensis	Bacillus thuringiensis genomovar cytolyticus	4Q7	1	1	0	0	0	0	0	0	0	0	0	1	1	1	0	0	0	0	1	1	1	1	1	1	1	1	1	1	1	1	1	1	1	1	0	0	0	0	0	0	0	0	0	0	0	0
GCA_000290955.1	Bacillus cereus	Bacillus thuringiensis genomovar cytolyticus	VD022	1	1	0	0	0	0	0	0	0	0	0	1	1	1	0	0	0	0	0	1	1	1	1	1	1	1	1	1	1	1	1	1	1	1	0	0	0	0	0	0	0	0	0	0	0	0
GCA_000291195.1	Bacillus cereus	Bacillus thuringiensis genomovar cytolyticus	MSX-A1	1	1	0	0	0	0	0	0	0	0	0	1	1	1	0	0	0	0	1	1	1	1	1	1	1	1	1	1	1	1	1	1	1	1	0	0	0	0	0	0	0	0	0	0	0	0
GCA_000833655.1	Bacillus thuringiensis	Bacillus thuringiensis genomovar cytolyticus	HD 600	1	1	0	0	0	0	0	0	0	0	0	1	1	1	0	0	0	0	0	1	1	1	1	1	1	1	1	1	1	1	1	1	1	1	0	0	0	0	0	0	0	0	1	0	1	0
GCA_001584085.1	Bacillus cereus	Bacillus thuringiensis genomovar cytolyticus	FSL K6-0040	1	1	0	0	0	0	0	0	0	0	0	1	1	1	0	0	0	0	1	1	1	1	1	1	1	1	1	1	1	1	1	1	1	1	0	0	0	0	0	0	0	0	0	0	0	0
GCA_001598095.1	Bacillus thuringiensis	Bacillus thuringiensis genomovar cytolyticus	HD12	1	1	0	0	0	0	0	0	0	0	0	1	1	1	0	0	0	0	0	1	1	1	1	1	1	1	1	1	1	1	1	1	1	1	1	1	0	1	0	1	0	1	1	1	0	0
GCA_000161535.1	Bacillus thuringiensis	Bacillus thuringiensis genomovar cytolyticus	T04001	1	1	0	0	0	0	0	0	0	0	0	1	1	1	0	0	0	0	0	1	1	1	1	0	1	1	1	1	1	1	1	1	1	1	1	0	0	0	0	0	0	0	0	0	0	0
GCA_001402735.1	Bacillus thuringiensis	Bacillus thuringiensis genomovar cytolyticus	BR58	1	1	0	0	0	0	0	0	0	0	0	1	1	1	0	0	0	0	1	1	1	1	1	1	1	1	1	1	1	1	1	1	1	1	0	0	0	0	0	0	0	0	0	0	0	0
GCA_001429465.1	Bacillus sp.	Bacillus thuringiensis genomovar cytolyticus	Root11	1	1	0	0	0	0	0	0	0	0	0	1	1	1	0	0	0	0	1	1	1	1	1	1	1	1	1	1	1	1	1	1	1	1	0	0	0	0	0	0	0	0	0	0	0	0
GCA_001429475.1	Bacillus sp.	Bacillus thuringiensis genomovar cytolyticus	Root131	1	1	0	0	0	0	0	0	0	0	0	1	1	1	0	0	0	0	1	1	1	1	1	1	1	1	1	1	1	1	1	1	1	1	0	0	0	0	0	0	0	0	0	0	0	0
GCA_001296435.1	Bacillus thuringiensis	Bacillus thuringiensis genomovar cytolyticus	147	1	1	0	0	0	0	0	0	0	0	0	1	1	1	0	0	0	0	1	1	1	1	1	1	1	1	1	1	1	1	1	1	1	1	0	0	0	0	0	0	0	0	0	0	0	0
GCA_001640965.1	Bacillus thuringiensis	Bacillus thuringiensis genomovar cytolyticus	BGSC 4C1	1	1	0	0	0	0	0	1	1	0	0	1	1	1	0	0	0	0	0	1	1	1	1	1	1	1	1	1	1	1	1	1	1	1	1	0	0	0	0	0	1	0	0	0	0	0
GCA_002025105.1	Bacillus thuringiensis	Bacillus thuringiensis genomovar cytolyticus	L-7601	1	1	0	0	0	0	0	0	0	0	0	1	1	1	0	0	0	0	1	1	1	1	1	1	1	1	1	1	1	1	1	1	1	1	1	1	0	0	0	0	0	0	1	0	0	0
GCA_002078195.1	Bacillus cereus	Bacillus thuringiensis genomovar cytolyticus	MOD1_Bc143	1	1	0	0	0	0	0	0	0	0	0	1	1	1	0	0	0	0	0	1	1	1	1	1	1	1	1	1	1	1	1	1	1	1	0	0	0	0	0	0	0	0	0	0	0	0
GCA_002146405.1	Bacillus thuringiensis	Bacillus thuringiensis genomovar cytolyticus	BGSC 4AO1	1	1	0	0	0	0	0	0	0	0	0	1	1	1	0	0	0	0	1	1	1	0	0	1	1	1	1	1	1	1	1	1	1	1	0	0	0	0	0	0	0	0	1	0	0	0
GCA_002148015.1	Bacillus thuringiensis	Bacillus thuringiensis genomovar cytolyticus	BGSC 4BS1	1	1	0	0	0	0	0	0	0	0	0	1	1	1	0	0	0	0	1	1	1	1	1	1	1	1	1	1	1	1	1	1	1	1	0	0	0	0	0	0	0	0	0	0	0	0
GCA_002146425.1	Bacillus thuringiensis	Bacillus thuringiensis genomovar cytolyticus	BGSC 4AP1	1	1	0	0	0	0	0	0	0	0	0	1	1	1	0	0	0	0	1	1	1	0	0	1	1	1	1	1	1	1	1	1	1	1	0	0	0	0	0	0	0	0	1	0	0	0
GCA_002146615.1	Bacillus thuringiensis	Bacillus thuringiensis genomovar cytolyticus	BGSC 4AX1	1	1	0	0	0	0	0	0	0	0	0	1	1	1	0	0	0	0	1	1	1	1	1	1	1	1	1	1	1	1	1	1	1	1	0	0	0	0	0	0	0	0	0	0	0	0
GCA_002146785.1	Bacillus thuringiensis	Bacillus thuringiensis genomovar cytolyticus	BGSC 4BR1	1	1	0	0	0	0	0	0	0	0	0	1	1	1	0	0	0	0	0	1	1	1	1	1	1	1	1	1	1	1	1	1	1	1	0	0	0	0	0	0	0	0	0	0	0	0
GCA_002147315.1	Bacillus thuringiensis	Bacillus thuringiensis genomovar cytolyticus	BGSC 4N1	1	1	0	0	0	0	0	0	0	0	0	1	1	1	0	0	0	0	1	1	1	1	1	1	1	1	1	1	1	1	1	1	1	1	1	1	0	1	0	0	0	1	1	1	0	0
GCA_002147325.1	Bacillus thuringiensis	Bacillus thuringiensis genomovar cytolyticus	BGSC 4O1	1	1	0	0	0	0	0	0	0	0	0	1	1	1	0	0	0	0	0	1	1	1	1	1	1	1	1	1	1	1	1	1	1	1	1	1	0	0	0	1	0	1	1	0	1	0
GCA_002147335.1	Bacillus thuringiensis	Bacillus thuringiensis genomovar cytolyticus	BGSC 4Q1	1	1	0	0	0	0	0	0	0	0	0	1	1	1	0	0	0	0	1	1	1	1	1	1	1	1	1	1	1	1	1	1	1	1	0	0	0	0	0	0	0	0	0	0	0	0
GCA_002147495.1	Bacillus thuringiensis	Bacillus thuringiensis genomovar cytolyticus	YBT032	1	1	0	0	0	0	0	0	0	0	0	1	1	1	0	0	0	0	0	1	1	1	1	1	1	1	1	1	1	1	1	1	1	1	0	0	0	0	1	0	0	0	0	0	0	0
GCA_002147805.1	Bacillus thuringiensis	Bacillus thuringiensis genomovar cytolyticus	BGSC 4AK1	1	1	0	0	0	0	0	0	0	0	0	1	1	1	0	0	0	0	1	1	1	1	1	1	1	1	1	1	1	1	1	1	1	1	0	0	0	0	0	0	0	0	0	0	0	0
GCA_002148065.1	Bacillus thuringiensis	Bacillus thuringiensis genomovar cytolyticus	BGSC 4BZ1	1	1	0	0	0	0	0	0	0	0	0	1	1	1	0	0	0	0	1	1	1	1	1	1	1	1	1	1	1	1	1	1	1	1	0	0	0	0	0	0	0	0	0	0	0	0
GCA_002148095.1	Bacillus thuringiensis	Bacillus thuringiensis genomovar cytolyticus	BGSC 4R1	1	1	0	0	0	0	0	0	0	0	0	1	1	1	0	0	0	0	1	1	1	1	1	1	1	1	1	1	1	1	1	1	1	1	0	0	0	0	0	0	0	0	0	0	0	0
GCA_002550745.1	Bacillus thuringiensis	Bacillus thuringiensis genomovar cytolyticus	AFS093126	1	1	0	0	0	0	0	0	0	0	0	1	1	1	0	0	0	0	1	1	1	1	1	1	1	1	1	1	1	1	1	1	1	1	0	0	0	0	0	0	0	0	0	0	0	0
GCA_002550915.1	Bacillus thuringiensis	Bacillus thuringiensis genomovar cytolyticus	AFS090355	1	1	0	0	0	0	0	0	0	0	0	1	1	1	0	0	0	0	0	1	1	1	1	1	1	1	1	1	1	1	1	1	1	1	0	0	0	0	0	0	0	0	0	0	0	0
GCA_002551695.1	Bacillus thuringiensis	Bacillus thuringiensis genomovar cytolyticus	AFS099677	1	1	0	0	0	0	0	0	0	0	0	1	1	1	0	0	0	0	1	1	1	0	0	0	0	1	1	1	1	1	1	1	1	1	0	0	0	0	0	0	0	0	0	0	0	0
GCA_002551955.1	Bacillus thuringiensis	Bacillus thuringiensis genomovar cytolyticus	AFS097325	1	1	0	0	0	0	0	0	0	0	0	1	1	1	0	0	0	0	1	1	1	0	0	0	0	1	1	1	1	1	1	1	1	1	0	0	0	0	0	0	0	0	0	0	0	0
GCA_002550455.1	Bacillus thuringiensis	Bacillus thuringiensis genomovar cytolyticus	AFS095989	1	1	0	0	0	0	0	0	0	0	0	1	1	1	0	0	0	0	1	1	1	1	1	1	1	1	1	1	1	1	1	1	1	1	0	0	0	0	0	0	0	0	0	0	0	0
GCA_002552035.1	Bacillus thuringiensis	Bacillus thuringiensis genomovar cytolyticus	AFS096960	1	1	0	0	0	0	0	0	0	0	0	1	1	1	0	0	0	0	1	1	1	1	1	1	1	1	1	1	1	1	1	1	1	1	0	0	0	0	0	0	0	0	0	0	0	0
GCA_002553105.1	Bacillus thuringiensis	Bacillus thuringiensis genomovar cytolyticus	AFS094730	1	1	0	0	0	0	0	0	0	0	0	1	1	1	0	0	0	0	1	1	1	1	1	1	1	1	1	1	1	1	1	1	1	1	0	0	0	0	0	0	0	0	0	0	0	0
GCA_002551855.1	Bacillus cereus	Bacillus thuringiensis genomovar cytolyticus	AFS098170	1	1	0	0	0	0	0	0	0	0	0	1	1	1	0	0	0	0	1	1	1	0	0	0	0	1	1	1	1	1	1	1	1	1	0	0	0	0	0	0	0	0	0	0	0	0
GCA_002551615.1	Bacillus thuringiensis	Bacillus thuringiensis genomovar cytolyticus	AFS089089	1	1	0	0	0	0	0	1	1	0	0	1	1	1	0	0	0	0	1	1	1	1	1	1	1	1	1	1	1	1	1	1	1	1	0	0	0	0	0	0	0	0	0	0	0	0
GCA_002551885.1	Bacillus thuringiensis	Bacillus thuringiensis genomovar cytolyticus	AFS097917	1	1	0	0	0	0	0	0	0	0	0	1	1	1	0	0	0	0	1	1	1	0	0	0	0	1	1	1	1	1	1	1	1	1	0	0	0	0	0	0	0	0	0	0	0	0
GCA_002552325.1	Bacillus thuringiensis	Bacillus thuringiensis genomovar cytolyticus	AFS095482	1	1	0	0	0	0	0	0	0	0	0	1	1	1	0	0	0	0	1	1	1	1	1	1	1	1	1	1	1	1	1	1	1	1	0	0	0	0	0	0	0	0	0	0	0	0
GCA_002584185.1	Bacillus thuringiensis	Bacillus thuringiensis genomovar cytolyticus	AFS034600	1	1	0	0	0	0	0	0	0	0	0	1	1	1	0	0	0	0	1	1	1	0	0	0	0	1	1	1	1	1	1	1	1	1	0	0	0	0	0	0	0	0	0	0	0	0
GCA_002585315.1	Bacillus thuringiensis	Bacillus thuringiensis genomovar cytolyticus	AFS036383	1	1	0	0	0	0	0	0	0	0	0	1	1	1	0	0	0	0	1	1	1	1	1	1	1	1	1	1	1	1	1	1	1	1	0	0	0	0	0	0	0	0	0	0	0	0
GCA_002585635.1	Bacillus thuringiensis	Bacillus thuringiensis genomovar cytolyticus	AFS034546	1	1	0	0	0	0	0	0	0	0	0	1	1	1	0	0	0	0	1	1	1	1	1	1	1	1	1	1	1	1	1	1	1	1	0	0	0	0	0	0	0	0	0	0	0	0
GCA_002558015.1	Bacillus thuringiensis	Bacillus thuringiensis genomovar cytolyticus	AFS013213	1	1	0	0	0	0	0	0	0	0	0	1	1	1	0	0	0	0	1	1	0	1	1	1	1	1	1	1	1	1	1	1	1	1	0	0	0	0	0	0	0	0	0	0	0	0
GCA_002558235.1	Bacillus thuringiensis	Bacillus thuringiensis genomovar cytolyticus	AFS012085	1	1	0	0	0	0	0	0	0	0	0	1	1	1	0	0	0	0	1	1	1	1	1	1	1	1	1	1	1	1	1	1	1	1	0	0	0	0	0	0	0	0	0	0	0	0
GCA_002558355.1	Bacillus thuringiensis	Bacillus thuringiensis genomovar cytolyticus	AFS006923	1	1	0	0	0	0	0	0	0	0	0	1	1	1	0	0	0	0	1	1	1	0	0	0	0	1	1	1	1	1	1	1	1	1	0	0	0	0	0	0	0	0	0	0	0	0
GCA_002558525.1	Bacillus thuringiensis	Bacillus thuringiensis genomovar cytolyticus	AFS005140	1	1	0	0	0	0	0	0	0	0	0	1	1	1	0	0	0	0	1	1	1	1	1	1	1	1	1	1	1	1	1	1	1	1	0	0	0	0	0	0	0	0	0	0	0	0
GCA_002558635.1	Bacillus thuringiensis	Bacillus thuringiensis genomovar cytolyticus	AFS004356	1	1	0	0	0	0	0	0	0	0	0	1	1	1	0	0	0	0	0	1	1	1	1	1	1	1	1	1	1	1	1	1	1	1	0	0	0	0	0	0	0	0	0	0	0	0
GCA_002558915.1	Bacillus thuringiensis	Bacillus thuringiensis genomovar cytolyticus	AFS002494	1	1	0	0	0	0	0	0	0	0	0	1	1	1	0	0	0	0	0	1	1	1	1	1	1	1	1	1	1	1	1	1	1	1	0	0	0	0	0	0	0	0	0	0	0	0
GCA_002559535.1	Bacillus thuringiensis	Bacillus thuringiensis genomovar cytolyticus	AFS000517	1	1	0	0	0	0	0	0	0	0	0	1	1	1	0	0	0	0	1	1	1	1	1	1	1	1	1	1	1	1	1	1	1	1	0	0	0	0	0	0	0	0	0	0	0	0
GCA_002560055.1	Bacillus thuringiensis	Bacillus thuringiensis genomovar cytolyticus	AFS025510	1	1	0	0	0	0	0	0	0	0	0	1	1	1	0	0	0	0	1	1	1	1	1	1	1	1	1	1	1	1	1	1	1	1	0	0	0	0	0	0	0	0	0	0	0	0
GCA_002560335.1	Bacillus thuringiensis	Bacillus thuringiensis genomovar cytolyticus	AFS024266	1	1	0	0	0	0	0	0	0	0	0	1	1	1	0	0	0	0	1	1	1	1	1	1	1	1	1	1	1	1	1	1	1	1	0	0	0	0	0	0	0	0	0	0	0	0
GCA_002560605.1	Bacillus thuringiensis	Bacillus thuringiensis genomovar cytolyticus	AFS023096	1	1	0	0	0	0	0	0	0	0	0	1	1	1	0	0	0	0	0	1	1	1	1	1	1	1	1	1	1	1	1	1	1	1	0	0	0	0	0	0	0	0	0	0	0	0
GCA_002560805.1	Bacillus thuringiensis	Bacillus thuringiensis genomovar cytolyticus	AFS022086	1	1	0	0	0	0	0	0	0	0	0	1	1	1	0	0	0	0	1	1	1	1	1	1	1	1	1	1	1	1	1	1	1	1	0	0	0	0	0	0	0	0	0	0	0	0
GCA_002560815.1	Bacillus thuringiensis	Bacillus thuringiensis genomovar cytolyticus	AFS022064	1	1	0	0	0	0	0	0	0	0	0	1	1	1	0	0	0	0	1	1	1	1	1	1	1	1	1	1	1	1	1	1	1	1	0	0	0	0	0	0	0	0	0	0	0	0
GCA_002560875.1	Bacillus thuringiensis	Bacillus thuringiensis genomovar cytolyticus	AFS019758	1	1	0	0	0	0	0	0	0	0	0	1	1	1	0	0	0	0	1	1	1	1	1	1	1	1	1	1	1	1	1	1	1	1	0	0	0	0	0	0	0	0	0	0	0	0
GCA_002560885.1	Bacillus thuringiensis	Bacillus thuringiensis genomovar cytolyticus	AFS019518	1	1	0	0	0	0	0	0	0	0	0	1	1	1	0	0	0	0	1	1	1	1	1	1	1	1	1	1	1	1	1	1	1	1	0	0	0	0	0	0	0	0	0	0	0	0
GCA_002560925.1	Bacillus thuringiensis	Bacillus thuringiensis genomovar cytolyticus	AFS018617	1	1	0	0	0	0	0	0	0	0	0	1	1	1	0	0	0	0	1	1	1	1	1	1	1	1	1	1	1	1	1	1	1	1	0	0	0	0	0	0	0	0	0	0	0	0
GCA_002561175.1	Bacillus thuringiensis	Bacillus thuringiensis genomovar cytolyticus	AFS017371	1	1	0	0	0	0	0	0	0	0	0	1	1	1	0	0	0	0	0	1	1	1	1	1	1	1	1	1	1	1	1	1	1	1	0	0	0	0	0	0	0	0	0	0	0	0
GCA_002561375.1	Bacillus thuringiensis	Bacillus thuringiensis genomovar cytolyticus	AFS016611	1	1	0	0	0	0	0	0	0	0	0	1	1	1	0	0	0	0	1	1	1	1	1	1	1	1	1	1	1	1	1	1	1	1	0	0	0	0	0	0	0	0	0	0	0	0
GCA_002561465.1	Bacillus thuringiensis	Bacillus thuringiensis genomovar cytolyticus	AFS015413	1	1	0	0	0	0	0	0	0	0	0	1	1	1	0	0	0	0	0	1	1	1	1	1	1	1	1	1	1	1	1	1	1	1	0	0	0	0	0	0	0	0	1	1	0	0
GCA_002561825.1	Bacillus thuringiensis	Bacillus thuringiensis genomovar cytolyticus	AFS018331	1	1	0	0	0	0	0	0	0	0	0	1	0	1	0	0	0	0	1	1	1	1	1	1	1	1	1	1	1	1	1	1	1	1	0	0	0	0	0	0	0	0	0	0	0	0
GCA_002562055.1	Bacillus thuringiensis	Bacillus thuringiensis genomovar cytolyticus	AFS011659	1	1	0	0	0	0	0	0	0	0	0	1	1	1	0	0	0	0	1	1	1	0	0	0	0	1	1	1	1	1	1	1	1	1	0	0	0	0	0	0	0	0	0	0	0	0
GCA_002562665.1	Bacillus thuringiensis	Bacillus thuringiensis genomovar cytolyticus	AFS007900	1	1	0	0	0	0	0	0	0	0	0	1	1	1	0	0	0	0	0	1	1	1	1	1	1	1	1	1	1	1	1	1	1	1	0	0	0	0	0	0	0	0	0	0	0	0
GCA_002562915.1	Bacillus thuringiensis	Bacillus thuringiensis genomovar cytolyticus	AFS029508	1	1	0	0	0	0	0	0	0	0	0	1	1	1	0	0	0	0	0	1	1	1	1	1	1	1	1	1	1	1	1	1	1	1	0	0	0	0	0	0	0	0	0	0	0	0
GCA_002563045.1	Bacillus thuringiensis	Bacillus thuringiensis genomovar cytolyticus	AFS022028	1	1	0	0	0	0	0	0	0	0	0	1	1	1	0	0	0	0	1	1	1	1	1	1	1	1	1	1	1	1	1	1	1	1	0	0	0	0	0	0	0	0	0	0	0	0
GCA_002563205.1	Bacillus thuringiensis	Bacillus thuringiensis genomovar cytolyticus	AFS020602	1	1	0	0	0	0	0	0	0	0	0	1	1	1	0	0	0	0	1	1	1	1	1	1	1	1	1	1	1	1	1	1	1	1	0	0	0	0	0	0	0	0	0	0	0	0
GCA_002564505.1	Bacillus thuringiensis	Bacillus thuringiensis genomovar cytolyticus	AFS088016	1	1	0	0	0	0	0	0	0	0	0	1	1	1	0	0	0	0	1	1	1	1	1	1	1	1	1	1	1	1	1	1	1	1	0	0	0	0	0	0	0	0	0	0	0	0
GCA_002564645.1	Bacillus thuringiensis	Bacillus thuringiensis genomovar cytolyticus	AFS085829	1	1	0	0	0	0	0	0	0	0	0	1	1	1	0	0	0	0	1	1	1	1	1	1	1	1	1	1	1	1	1	1	1	1	0	0	0	0	0	0	0	0	0	0	0	0
GCA_002564955.1	Bacillus thuringiensis	Bacillus thuringiensis genomovar cytolyticus	AFS086961	1	1	0	0	0	0	0	0	0	0	0	1	1	1	0	0	0	0	1	1	1	1	1	1	1	1	1	1	1	1	1	1	1	1	0	0	0	0	0	0	0	0	0	0	0	0
GCA_002565105.1	Bacillus thuringiensis	Bacillus thuringiensis genomovar cytolyticus	AFS076772	1	1	0	0	0	0	0	1	1	0	0	1	1	1	0	0	0	0	1	1	1	0	0	1	1	1	1	1	1	1	1	1	1	1	0	0	0	0	0	0	0	0	0	0	0	0
GCA_002565195.1	Bacillus thuringiensis	Bacillus thuringiensis genomovar cytolyticus	AFS075396	1	1	0	0	0	0	0	0	0	0	0	1	1	1	0	0	0	0	1	1	1	1	1	1	1	1	1	1	1	1	1	1	1	1	0	0	0	0	0	0	0	0	0	0	0	0
GCA_002565265.1	Bacillus thuringiensis	Bacillus thuringiensis genomovar cytolyticus	AFS086178	1	1	0	0	0	0	0	0	0	0	0	1	1	1	0	0	0	0	0	1	1	0	0	1	1	1	1	1	1	1	1	1	1	1	0	0	0	0	0	0	0	0	0	0	0	0
GCA_002565945.1	Bacillus thuringiensis	Bacillus thuringiensis genomovar cytolyticus	AFS075683	1	1	0	0	0	0	0	0	0	0	0	1	1	1	0	0	0	0	1	1	1	1	1	1	1	1	1	1	1	1	1	1	1	1	0	0	0	0	0	0	0	0	0	0	0	0
GCA_002566145.1	Bacillus thuringiensis	Bacillus thuringiensis genomovar cytolyticus	AFS085011	1	1	0	0	0	0	0	0	0	0	0	1	1	1	0	0	0	0	1	1	1	0	0	0	0	1	1	1	1	1	1	1	1	1	0	0	0	0	0	0	0	0	0	0	0	0
GCA_002566395.1	Bacillus thuringiensis	Bacillus thuringiensis genomovar cytolyticus	AFS081470	1	1	0	0	0	0	0	0	0	0	0	1	1	1	0	0	0	0	1	1	1	0	0	0	0	1	1	1	1	1	1	1	1	1	0	0	0	0	0	0	0	0	0	0	0	0
GCA_002566645.1	Bacillus thuringiensis	Bacillus thuringiensis genomovar cytolyticus	AFS076262	1	1	0	0	0	0	0	0	0	0	0	1	1	1	0	0	0	0	0	1	1	1	1	1	1	1	1	1	1	1	1	1	1	1	0	0	0	0	0	0	0	0	0	0	0	0
GCA_002567585.1	Bacillus thuringiensis	Bacillus thuringiensis genomovar cytolyticus	AFS070359	1	1	0	0	0	0	0	0	0	0	0	1	1	1	0	0	0	0	1	1	1	0	0	0	0	1	1	1	1	1	1	1	1	1	0	0	0	0	0	0	0	0	0	0	0	0
GCA_002567905.1	Bacillus thuringiensis	Bacillus thuringiensis genomovar cytolyticus	AFS066671	1	1	0	0	0	0	0	0	0	0	0	1	1	1	0	0	0	0	1	1	1	1	1	1	1	1	1	1	1	1	1	1	1	1	0	0	0	0	0	0	0	0	0	0	0	0
GCA_002567945.1	Bacillus thuringiensis	Bacillus thuringiensis genomovar cytolyticus	AFS066485	1	1	0	0	0	0	0	0	0	0	0	1	1	1	0	0	0	0	1	1	1	1	1	1	1	1	1	1	1	1	1	1	1	1	0	0	0	0	0	0	0	0	0	0	0	0
GCA_002567955.1	Bacillus thuringiensis	Bacillus thuringiensis genomovar cytolyticus	AFS066483	1	1	0	0	0	0	0	0	0	0	0	1	1	1	0	0	0	0	1	1	1	1	1	1	1	1	1	1	1	1	1	1	1	1	0	0	0	0	0	0	0	0	0	0	0	0
GCA_002567995.1	Bacillus thuringiensis	Bacillus thuringiensis genomovar cytolyticus	AFS066175	1	1	0	0	0	0	0	0	0	0	0	1	1	1	0	0	0	0	1	1	1	0	0	0	0	1	1	1	1	1	1	1	1	1	0	0	0	0	0	0	0	0	0	0	0	0
GCA_002568285.1	Bacillus thuringiensis	Bacillus thuringiensis genomovar cytolyticus	AFS065666	1	1	0	0	0	0	0	0	0	0	0	1	1	1	0	0	0	0	1	1	1	1	1	1	1	1	1	1	1	1	1	1	1	1	0	0	0	0	0	0	0	0	0	0	0	0
GCA_002568385.1	Bacillus thuringiensis	Bacillus thuringiensis genomovar cytolyticus	AFS067808	1	1	0	0	0	0	0	0	0	0	0	1	1	1	0	0	0	0	1	1	1	0	0	0	0	1	1	1	1	1	1	1	1	1	0	0	0	0	0	0	0	0	0	0	0	0
GCA_002568525.1	Bacillus thuringiensis	Bacillus thuringiensis genomovar cytolyticus	AFS065825	1	1	0	0	0	0	0	0	0	0	0	1	1	1	0	0	0	0	1	1	1	1	1	1	1	1	1	1	1	1	1	1	1	1	0	0	0	0	0	0	0	0	0	0	0	0
GCA_002568595.1	Bacillus thuringiensis	Bacillus thuringiensis genomovar cytolyticus	AFS064999	1	1	0	0	0	0	0	0	0	0	0	1	1	1	0	0	0	0	0	1	1	1	1	1	1	1	1	1	1	1	1	1	1	1	0	0	0	0	0	0	0	0	0	0	0	0
GCA_002570475.1	Bacillus thuringiensis	Bacillus thuringiensis genomovar cytolyticus	AFS061760	1	1	0	0	0	0	0	0	0	0	0	1	1	1	0	0	0	0	1	1	1	1	1	1	1	1	1	1	1	1	1	1	1	1	0	0	0	0	0	0	0	0	0	0	0	0
GCA_002570625.1	Bacillus thuringiensis	Bacillus thuringiensis genomovar cytolyticus	AFS059859	1	1	0	0	0	0	0	0	0	0	0	1	1	1	0	0	0	0	1	1	1	1	1	1	1	1	1	1	1	1	1	1	1	1	0	0	0	0	0	0	0	0	0	0	0	0
GCA_002570705.1	Bacillus thuringiensis	Bacillus thuringiensis genomovar cytolyticus	AFS058532	1	1	0	0	0	0	0	0	0	0	0	1	1	1	0	0	0	0	1	1	1	0	0	0	0	1	1	1	1	1	1	1	1	1	0	0	0	0	0	0	0	0	0	0	0	0
GCA_002570925.1	Bacillus thuringiensis	Bacillus thuringiensis genomovar cytolyticus	AFS060054	1	1	0	0	0	0	0	0	0	0	0	1	1	1	0	0	0	0	1	1	1	0	0	1	1	1	1	1	1	1	1	1	1	1	0	0	0	0	0	0	0	0	0	0	0	0
GCA_002571305.1	Bacillus thuringiensis	Bacillus thuringiensis genomovar cytolyticus	AFS059039	1	1	0	0	0	0	0	0	0	0	0	1	1	1	0	0	0	0	1	1	1	1	1	1	1	1	1	1	1	1	1	1	1	1	0	0	0	0	0	0	0	0	0	0	0	0
GCA_002571315.1	Bacillus thuringiensis	Bacillus thuringiensis genomovar cytolyticus	AFS058843	1	1	0	0	0	0	0	0	0	0	0	1	1	1	0	0	0	0	1	1	1	1	1	1	1	1	1	1	1	1	1	1	1	1	0	0	0	0	0	0	0	0	0	0	0	0
GCA_002573505.1	Bacillus thuringiensis	Bacillus thuringiensis genomovar cytolyticus	AFS094922	1	1	0	0	0	0	0	0	0	0	0	1	1	1	0	0	0	0	1	1	1	0	0	0	0	1	1	1	1	1	1	1	1	1	0	0	0	0	0	0	0	0	0	0	0	0
GCA_002574265.1	Bacillus thuringiensis	Bacillus thuringiensis genomovar cytolyticus	AFS057244	1	1	0	0	0	0	0	0	0	0	0	1	1	1	0	0	0	0	1	1	1	0	0	1	1	1	1	1	1	1	1	1	1	1	0	0	0	0	0	0	0	0	0	0	0	0
GCA_002574475.1	Bacillus thuringiensis	Bacillus thuringiensis genomovar cytolyticus	AFS055708	1	1	0	0	0	0	0	0	0	0	0	1	1	1	0	0	0	0	1	1	1	0	0	0	0	1	1	1	1	1	1	1	1	1	0	0	0	0	0	0	0	0	0	0	0	0
GCA_002574575.1	Bacillus thuringiensis	Bacillus thuringiensis genomovar cytolyticus	AFS054440	1	1	0	0	0	0	0	0	0	0	0	1	1	1	0	0	0	0	1	1	1	1	1	1	1	1	1	1	1	1	1	1	1	1	0	0	0	0	0	0	0	0	0	0	0	0
GCA_002574725.1	Bacillus thuringiensis	Bacillus thuringiensis genomovar cytolyticus	AFS054059	1	1	0	0	0	0	0	0	0	0	0	1	1	1	0	0	0	0	1	1	1	0	0	0	0	1	1	1	1	1	1	1	1	1	0	0	0	0	0	0	0	0	0	0	0	0
GCA_002574805.1	Bacillus thuringiensis	Bacillus thuringiensis genomovar cytolyticus	AFS056280	1	1	0	0	0	0	0	0	0	0	0	1	1	1	0	0	0	0	1	1	1	0	0	0	0	1	1	1	1	1	1	1	1	1	0	0	0	0	0	0	0	0	0	0	0	0
GCA_002574935.1	Bacillus thuringiensis	Bacillus thuringiensis genomovar cytolyticus	AFS055421	1	1	0	0	0	0	0	0	0	0	0	1	1	1	0	0	0	0	1	1	1	1	1	1	1	1	1	1	1	1	1	1	1	1	0	0	0	0	0	0	0	0	0	0	0	0
GCA_002575015.1	Bacillus thuringiensis	Bacillus thuringiensis genomovar cytolyticus	AFS054136	1	1	0	0	0	0	0	0	0	0	0	1	1	1	0	0	0	0	1	1	1	1	1	1	1	1	1	1	1	1	1	1	1	1	0	0	0	0	0	0	0	0	0	0	0	0
GCA_002575035.1	Bacillus thuringiensis	Bacillus thuringiensis genomovar cytolyticus	AFS053994	1	1	0	0	0	0	0	0	0	0	0	1	1	1	0	0	0	0	1	1	1	1	1	1	1	1	1	1	1	1	1	1	1	1	0	0	0	0	0	0	0	0	0	0	0	0
GCA_002575615.1	Bacillus thuringiensis	Bacillus thuringiensis genomovar cytolyticus	AFS050333	1	1	0	0	0	0	0	0	0	0	0	1	1	1	0	0	0	0	0	1	1	1	1	1	1	1	1	1	1	1	1	1	1	1	0	0	0	0	0	0	0	0	0	0	0	0
GCA_002575645.1	Bacillus thuringiensis	Bacillus thuringiensis genomovar cytolyticus	AFS050550	1	1	0	0	0	0	0	0	0	0	0	1	1	1	0	0	0	0	1	1	1	1	1	1	1	1	1	1	1	1	1	1	1	1	0	0	0	0	0	0	0	0	0	0	0	0
GCA_002575705.1	Bacillus thuringiensis	Bacillus thuringiensis genomovar cytolyticus	AFS049207	1	1	0	0	0	0	0	0	0	0	0	1	1	1	0	0	0	0	0	1	1	1	1	1	1	1	1	1	1	1	1	1	1	1	0	0	0	0	0	0	0	0	0	0	0	0
GCA_002576025.1	Bacillus thuringiensis	Bacillus thuringiensis genomovar cytolyticus	AFS046545	1	1	0	0	0	0	0	0	0	0	0	1	1	1	0	0	0	0	1	1	1	0	0	0	0	1	1	1	1	1	1	1	1	1	0	0	0	0	0	0	0	0	0	0	0	0
GCA_002576405.1	Bacillus thuringiensis	Bacillus thuringiensis genomovar cytolyticus	AFS043499	1	1	0	0	0	0	0	0	0	0	0	1	1	1	0	0	0	0	1	1	1	1	1	1	1	1	1	1	1	1	1	1	1	1	0	0	0	0	0	0	0	0	0	0	0	0
GCA_002576565.1	Bacillus thuringiensis	Bacillus thuringiensis genomovar cytolyticus	AFS042804	1	1	0	0	0	0	0	0	0	0	0	1	1	1	0	0	0	0	0	1	1	1	1	1	1	1	1	1	1	1	1	1	1	1	0	0	0	0	0	0	0	0	0	0	0	0
GCA_002576875.1	Bacillus thuringiensis	Bacillus thuringiensis genomovar cytolyticus	AFS045876	1	1	0	0	0	0	0	0	0	0	0	1	1	1	0	0	0	0	1	1	1	1	1	1	1	1	1	1	1	1	1	1	1	1	0	0	0	0	0	0	0	0	0	0	0	0
GCA_002577005.1	Bacillus thuringiensis	Bacillus thuringiensis genomovar cytolyticus	AFS043402	1	1	0	0	0	0	0	0	0	0	0	1	1	1	0	0	0	0	1	1	1	0	0	0	0	1	1	1	1	1	1	1	1	1	0	0	0	0	0	0	0	0	0	0	0	0
GCA_002577325.1	Bacillus thuringiensis	Bacillus thuringiensis genomovar cytolyticus	AFS041525	1	1	0	0	0	0	0	0	0	0	0	1	1	1	0	0	0	0	1	1	1	0	0	1	1	1	1	1	1	1	1	1	1	1	0	0	0	0	0	0	0	0	0	0	0	0
GCA_002577445.1	Bacillus thuringiensis	Bacillus thuringiensis genomovar cytolyticus	AFS040987	1	1	0	0	0	0	0	0	0	0	0	1	1	1	0	0	0	0	0	1	1	1	1	1	1	1	1	1	1	1	1	1	1	1	0	0	0	0	0	0	0	0	0	0	0	0
GCA_002577525.1	Bacillus thuringiensis	Bacillus thuringiensis genomovar cytolyticus	AFS040661	1	1	0	0	0	0	0	0	0	0	0	1	1	1	0	0	0	0	1	1	1	1	1	1	1	1	1	1	1	1	1	1	1	1	0	0	0	0	0	0	0	0	0	0	0	0
GCA_002577605.1	Bacillus thuringiensis	Bacillus thuringiensis genomovar cytolyticus	AFS040392	1	1	0	0	0	0	0	0	0	0	0	1	1	1	0	0	0	0	1	1	1	0	0	0	0	1	1	1	1	1	1	1	1	1	0	0	0	0	0	0	0	0	0	0	0	0
GCA_002582575.1	Bacillus thuringiensis	Bacillus thuringiensis genomovar cytolyticus	AFS036437	1	1	0	0	0	0	0	0	0	0	0	1	1	1	0	0	0	0	1	1	1	1	1	1	1	1	1	1	1	1	1	1	1	1	0	0	0	0	0	0	0	0	0	0	0	0
GCA_002582685.1	Bacillus thuringiensis	Bacillus thuringiensis genomovar cytolyticus	AFS036336	1	1	0	0	0	0	0	0	0	0	0	1	1	1	0	0	0	0	1	1	1	0	0	0	0	1	1	1	1	1	1	1	1	1	0	0	0	0	0	0	0	0	0	0	0	0
GCA_002583105.1	Bacillus thuringiensis	Bacillus thuringiensis genomovar cytolyticus	AFS032723	1	1	0	0	0	0	0	0	0	0	0	1	1	1	0	0	0	0	1	1	1	1	1	1	1	1	1	1	1	1	1	1	1	1	0	0	0	0	0	0	0	0	0	0	0	0
GCA_002584055.1	Bacillus thuringiensis	Bacillus thuringiensis genomovar cytolyticus	AFS034818	1	1	0	0	0	0	0	0	0	0	0	1	1	1	0	0	0	0	1	1	1	0	0	0	0	1	1	1	1	1	1	1	1	1	0	0	0	0	0	0	0	0	0	0	0	0
GCA_002585795.1	Bacillus thuringiensis	Bacillus thuringiensis genomovar cytolyticus	AFS031814	1	1	0	0	0	0	0	0	0	0	0	1	1	1	0	0	0	0	1	1	1	1	1	1	1	1	1	1	1	1	1	1	1	1	0	0	0	0	0	0	0	0	0	0	0	0
GCA_002586085.1	Bacillus thuringiensis	Bacillus thuringiensis genomovar cytolyticus	AFS030866	1	1	0	0	0	0	0	0	0	0	0	1	1	1	0	0	0	0	1	1	1	1	1	1	1	1	1	1	1	1	1	1	1	1	0	0	0	0	0	0	0	0	0	0	0	0
GCA_002559135.1	Bacillus cereus	Bacillus thuringiensis genomovar cytolyticus	AFS006334	1	1	0	0	0	0	0	0	0	0	0	1	1	1	0	0	0	0	1	1	1	0	0	0	0	1	1	1	1	1	1	1	1	1	0	0	0	0	0	0	0	0	0	0	0	0
GCA_002575215.1	Bacillus cereus	Bacillus thuringiensis genomovar cytolyticus	AFS053027	1	1	0	0	0	0	0	0	0	0	0	1	1	1	0	0	0	0	0	1	1	1	1	1	1	1	1	1	1	1	1	1	1	1	0	0	0	0	0	0	0	0	0	0	0	0
GCA_002893565.1	Bacillus thuringiensis	Bacillus thuringiensis genomovar cytolyticus	WBt-2	1	1	0	0	0	0	0	0	0	0	0	1	1	1	0	0	0	0	0	1	1	1	1	1	1	1	1	1	1	1	1	1	1	1	1	1	0	1	0	1	0	1	1	1	1	0
GCA_002998855.1	Bacillus thuringiensis	Bacillus thuringiensis genomovar cytolyticus	GBAC46	0	1	0	0	0	0	0	0	0	0	0	0	1	1	0	0	0	0	0	1	1	1	1	1	1	1	1	1	1	1	1	1	0	1	0	0	0	0	0	0	0	0	0	0	0	0
GCA_002998815.1	Bacillus thuringiensis	Bacillus thuringiensis genomovar cytolyticus	NMTD81	1	1	0	0	0	0	0	0	0	0	0	1	1	1	0	0	0	0	0	1	1	1	1	1	1	1	1	1	1	1	1	1	1	1	0	0	0	0	0	0	0	0	0	0	0	0
GCA_002911975.1	Bacillus thuringiensis	Bacillus thuringiensis genomovar cytolyticus	BGSC 4K1	1	1	0	0	0	0	0	0	0	0	0	1	1	1	0	0	0	0	0	1	1	1	1	1	1	1	1	1	1	1	1	1	1	1	1	1	0	1	0	1	0	1	1	1	1	0
GCA_003429225.1	Bacillus sp.	Bacillus thuringiensis genomovar cytolyticus	E25	1	1	0	0	0	0	0	0	0	0	0	1	1	1	0	0	0	0	1	1	1	0	0	1	1	1	1	1	1	1	1	1	1	1	0	0	0	0	0	0	0	0	0	0	0	0
GCA_003429245.1	Bacillus sp.	Bacillus thuringiensis genomovar cytolyticus	CR71	1	1	0	0	0	0	0	0	0	0	0	1	1	1	0	0	0	0	1	1	1	0	0	1	1	1	1	1	1	1	1	1	1	1	0	0	0	0	0	0	0	0	0	0	0	0
GCA_000161615.1	Bacillus thuringiensis	Bacillus thuringiensis genomovar thuringiensis	ATCC 10792T	1	1	0	0	0	0	0	0	0	0	0	1	1	1	0	0	0	0	1	1	1	1	1	1	1	1	1	1	1	1	1	1	1	1	1	1	0	0	0	0	0	0	0	0	0	0
GCA_000161495.1	Bacillus thuringiensis	Bacillus thuringiensis genomovar thuringiensis	Bt407	1	1	0	0	0	0	0	0	0	0	0	1	1	1	0	0	0	0	1	1	1	1	1	1	1	1	1	1	1	1	1	1	1	1	0	0	0	0	0	0	0	0	0	0	0	0
GCA_000161515.1	Bacillus thuringiensis	Bacillus thuringiensis genomovar thuringiensis	T01001	1	1	0	0	0	0	0	0	0	0	0	1	1	1	0	0	0	0	1	1	1	1	1	1	1	1	1	1	1	1	1	1	1	1	1	1	0	0	0	0	0	0	0	0	0	0
GCA_000193355.1	Bacillus thuringiensis	Bacillus thuringiensis genomovar thuringiensis	CT-43	1	1	0	0	0	0	0	0	0	0	0	1	1	1	0	0	0	0	1	1	1	1	1	1	1	1	1	1	1	1	1	1	1	1	1	1	0	0	0	0	0	0	1	0	0	0
GCA_000341665.1	Bacillus thuringiensis	Bacillus thuringiensis genomovar thuringiensis	IS5056	1	1	0	0	0	0	0	0	0	0	0	1	1	1	0	0	0	0	1	1	1	1	1	1	1	1	1	1	1	1	1	1	1	1	1	1	0	0	0	0	0	0	1	0	0	0
GCA_000497525.2	Bacillus thuringiensis	Bacillus thuringiensis genomovar thuringiensis	YBT-1518	1	1	0	0	0	0	0	0	0	0	0	1	1	1	0	0	0	0	1	1	1	1	1	1	1	1	1	1	1	1	1	1	1	1	0	0	0	0	0	0	0	0	0	0	0	0
GCA_000387405.2	Bacillus thuringiensis	Bacillus thuringiensis genomovar thuringiensis	T01-328	1	1	0	0	0	0	0	0	0	0	0	1	1	1	0	0	0	0	1	1	1	1	1	1	1	1	1	1	1	1	1	1	1	1	1	1	0	0	0	0	0	0	1	0	0	0
GCA_000571955.1	Bacillus thuringiensis	Bacillus thuringiensis genomovar thuringiensis	NA205-2	1	1	0	0	0	0	0	0	0	0	0	1	1	1	0	0	0	0	1	1	1	1	1	1	1	1	1	1	1	1	1	1	1	1	0	1	0	0	0	0	0	0	1	0	0	0
GCA_000399005.1	Bacillus cereus	Bacillus thuringiensis genomovar thuringiensis	BAG1X1-1	1	1	0	0	0	0	0	0	0	0	0	1	1	1	0	0	0	0	1	1	1	1	0	1	1	1	1	1	1	1	1	1	1	1	0	0	0	0	0	0	0	0	0	0	0	0
GCA_000399065.1	Bacillus cereus	Bacillus thuringiensis genomovar thuringiensis	BAG1X2-1	1	1	0	0	0	0	0	0	0	0	0	1	1	1	0	0	0	0	1	1	1	1	0	1	1	1	1	1	1	1	1	1	1	1	0	0	0	0	0	0	0	0	0	0	0	0
GCA_000399085.1	Bacillus cereus	Bacillus thuringiensis genomovar thuringiensis	BAG1X2-2	1	1	0	0	0	0	0	0	0	0	0	1	1	1	0	0	0	0	1	1	1	1	0	1	1	1	1	1	1	1	1	1	1	1	0	0	0	0	0	0	0	0	0	0	0	0
GCA_000399105.1	Bacillus cereus	Bacillus thuringiensis genomovar thuringiensis	BAG1X2-3	1	1	0	0	0	0	0	0	0	0	0	1	1	1	0	0	0	0	1	1	1	1	0	1	1	1	1	1	1	1	1	1	1	1	0	0	0	0	0	0	0	0	0	0	0	0
GCA_000399265.1	Bacillus cereus	Bacillus thuringiensis genomovar thuringiensis	BAG2O-1	1	1	0	0	0	0	0	0	0	0	0	1	1	1	0	0	0	0	1	1	1	1	0	1	1	1	1	1	1	1	1	1	1	1	0	0	0	0	0	0	0	0	0	0	0	0
GCA_000412975.1	Bacillus cereus	Bacillus thuringiensis genomovar thuringiensis	BAG1O-3	1	1	0	0	0	0	0	0	0	0	0	1	1	1	0	0	0	0	1	1	1	1	1	1	1	1	1	1	1	1	1	1	1	1	0	0	0	0	0	0	0	0	0	0	0	0
GCA_000291035.1	Bacillus cereus	Bacillus thuringiensis genomovar thuringiensis	BAG1X1-2	1	1	0	0	0	0	0	0	0	0	0	1	1	1	0	0	0	0	1	1	1	1	1	1	1	1	1	1	1	1	1	1	1	1	0	0	0	0	0	0	0	0	0	0	0	0
GCA_000293725.1	Bacillus cereus	Bacillus thuringiensis genomovar thuringiensis	HuB1-1	1	1	0	0	0	0	0	0	0	0	0	1	1	1	0	0	0	0	1	1	1	1	1	1	1	1	1	1	1	1	1	1	1	1	0	0	0	0	0	0	0	0	0	0	0	0
GCA_000633295.1	Bacillus sp.	Bacillus thuringiensis genomovar thuringiensis	H1m	1	1	0	0	0	0	0	0	0	0	0	1	1	1	0	0	0	0	1	1	1	1	1	1	1	1	1	1	1	1	1	1	1	1	0	0	0	0	0	0	0	0	0	0	0	0
GCA_000836715.1	Bacillus sp.	Bacillus thuringiensis genomovar thuringiensis	L_1B0_5	1	1	0	0	0	0	0	0	0	0	0	1	1	1	0	0	0	0	1	1	1	1	0	1	1	1	1	1	1	1	1	1	1	1	0	0	0	0	0	0	0	0	0	0	0	0
GCA_000836745.1	Bacillus sp.	Bacillus thuringiensis genomovar thuringiensis	L_1B0_8	1	1	0	0	0	0	0	0	0	0	0	1	1	1	0	0	0	0	1	1	1	1	0	1	1	1	1	1	1	1	1	1	1	1	0	0	0	0	0	0	0	0	0	0	0	0
GCA_001044875.1	Bacillus cereus	Bacillus thuringiensis genomovar thuringiensis	RIVM BC 964	1	1	0	0	0	0	0	0	0	0	0	1	1	1	0	0	0	0	0	1	1	0	0	0	0	1	1	1	1	1	1	1	1	1	0	0	0	0	0	0	0	0	0	0	0	0
GCA_001182785.1	Bacillus thuringiensis	Bacillus thuringiensis genomovar thuringiensis	HS18-1	1	1	0	0	0	0	0	0	0	0	0	1	1	1	0	0	0	0	1	1	1	0	0	1	1	1	1	1	1	1	1	1	1	1	0	0	0	0	0	0	0	0	0	0	0	0
GCA_001583685.1	Bacillus cereus	Bacillus thuringiensis genomovar thuringiensis	FSL K6-0043	1	1	0	0	0	0	0	0	0	0	0	1	1	1	0	0	0	0	1	1	1	1	1	1	1	1	1	1	1	1	1	1	1	1	0	0	0	0	0	0	0	0	0	0	0	0
GCA_001277915.1	Bacillus cereus	Bacillus thuringiensis genomovar thuringiensis	NJ-W	1	1	0	0	0	0	0	0	0	0	0	1	1	1	0	0	0	0	1	1	1	1	1	1	1	1	1	1	1	1	1	1	1	1	0	0	0	0	0	0	0	0	0	0	0	0
GCA_001678165.1	Bacillus cereus	Bacillus thuringiensis genomovar thuringiensis	UW85	1	1	0	0	0	0	0	0	0	0	0	1	1	1	0	0	0	0	1	1	1	1	1	1	1	1	1	1	1	1	1	1	1	1	0	0	0	0	0	0	0	0	0	0	0	0
GCA_001635915.1	Bacillus cereus	Bacillus thuringiensis genomovar thuringiensis	CMCC P0021	1	1	0	0	0	0	0	0	0	0	0	1	1	1	0	0	0	0	1	1	1	1	1	1	1	1	1	1	1	1	1	1	1	1	0	0	0	0	0	0	0	0	0	0	0	0
GCA_001635955.1	Bacillus cereus	Bacillus thuringiensis genomovar thuringiensis	CMCC P0011	1	1	0	0	0	0	0	0	0	0	0	1	1	1	0	0	0	0	1	1	1	1	1	1	1	1	1	1	1	1	1	1	1	1	0	0	0	0	0	0	0	0	0	0	0	0
GCA_001685565.1	Bacillus thuringiensis	Bacillus thuringiensis genomovar thuringiensis	MYBT18246	1	1	0	0	0	0	0	0	0	0	0	1	1	1	0	0	0	0	1	1	0	1	1	0	0	0	1	1	1	1	1	0	1	1	0	0	0	0	0	0	0	0	0	0	0	0
GCA_900142585.1	Bacillus sp.	Bacillus thuringiensis genomovar thuringiensis	BC15	1	1	0	0	0	0	0	0	0	0	0	1	1	1	0	0	0	0	1	1	1	1	1	1	1	1	1	1	1	1	1	1	1	1	0	0	0	0	0	0	0	0	0	0	0	0
GCA_002021435.1	Bacillus cereus	Bacillus thuringiensis genomovar thuringiensis	MOD1_Bc83	1	1	0	0	0	0	0	0	0	0	0	1	1	1	0	0	0	0	1	1	1	1	1	1	1	1	1	1	1	1	1	1	1	1	0	0	0	0	0	0	0	0	0	0	0	0
GCA_001883875.1	Bacillus thuringiensis	Bacillus thuringiensis genomovar thuringiensis	B-2012	1	1	0	0	0	0	0	0	0	0	0	1	1	1	0	0	0	0	1	1	1	1	1	1	1	1	1	1	1	1	1	1	1	1	0	0	0	0	0	0	0	0	0	0	0	0
GCA_001883945.1	Bacillus thuringiensis	Bacillus thuringiensis genomovar thuringiensis	FN31	1	1	0	0	0	0	0	0	0	0	0	1	1	0	0	0	0	0	1	1	1	1	1	1	1	1	1	1	1	1	1	1	1	1	0	0	0	0	0	0	0	0	0	0	0	0
GCA_002024545.1	Bacillus thuringiensis	Bacillus thuringiensis genomovar thuringiensis	DNG9	1	1	0	0	0	0	0	0	0	0	0	1	1	1	0	0	0	0	1	1	1	1	1	1	1	1	1	1	1	1	1	1	1	1	0	0	0	0	0	0	0	0	0	0	0	0
GCA_001721165.1	Bacillus thuringiensis	Bacillus thuringiensis genomovar thuringiensis	Bt18247	1	1	0	0	0	0	0	0	0	0	0	1	1	1	0	0	0	0	1	1	1	1	1	0	0	1	1	1	1	1	1	1	1	1	0	0	0	0	0	0	0	0	0	0	0	0
GCA_002146345.1	Bacillus thuringiensis	Bacillus thuringiensis genomovar thuringiensis	BGSC 4AD1	1	1	0	0	0	0	0	0	0	0	0	1	1	1	0	0	0	0	1	1	1	1	1	1	1	1	1	1	1	1	1	1	1	1	0	0	0	0	0	0	0	0	0	0	0	0
GCA_002146395.1	Bacillus thuringiensis	Bacillus thuringiensis genomovar thuringiensis	BGSC 4AG1	1	1	0	0	0	0	0	0	0	0	0	1	1	1	0	0	0	0	1	1	1	1	1	1	1	1	1	1	1	1	1	1	1	1	0	0	0	0	0	0	0	0	0	0	0	0
GCA_002146755.1	Bacillus thuringiensis	Bacillus thuringiensis genomovar thuringiensis	BGSC 4BP1	1	1	0	0	0	0	0	0	0	0	0	1	1	1	0	0	0	0	1	1	1	1	1	1	1	1	1	1	1	1	1	1	1	1	0	0	0	0	0	0	0	0	0	0	0	0
GCA_002147425.1	Bacillus thuringiensis	Bacillus thuringiensis genomovar thuringiensis	BGSC 4V1	1	1	0	0	0	0	0	0	0	0	0	1	1	1	0	0	0	0	1	1	1	1	1	1	1	0	1	1	1	1	1	1	1	1	0	0	0	0	0	0	0	0	0	0	0	0
GCA_002147895.1	Bacillus thuringiensis	Bacillus thuringiensis genomovar thuringiensis	BGSC 4AU1	1	1	0	0	0	0	0	0	0	0	0	1	1	1	0	0	0	0	0	1	1	0	0	0	0	1	1	1	1	1	1	1	1	1	0	0	0	0	0	0	0	0	0	0	0	0
GCA_002146335.1	Bacillus thuringiensis	Bacillus thuringiensis genomovar thuringiensis	BGSC 4A4	1	1	0	0	0	0	0	0	0	0	0	1	1	1	0	0	0	0	1	1	1	1	1	1	1	1	1	1	1	1	1	1	1	1	0	1	0	0	0	0	0	0	0	0	0	0
GCA_002147395.1	Bacillus thuringiensis	Bacillus thuringiensis genomovar thuringiensis	BGSC 4U1	1	1	0	0	0	0	0	0	0	0	0	1	1	1	0	0	0	0	1	1	1	1	1	1	1	0	1	1	1	1	1	1	1	1	0	0	0	0	0	0	0	0	0	0	0	0
GCA_002147475.1	Bacillus thuringiensis	Bacillus thuringiensis genomovar thuringiensis	BGSC 4Z1	1	1	0	0	0	0	0	0	0	0	0	1	1	1	0	0	0	0	1	1	1	1	1	1	1	1	1	1	1	1	1	1	1	1	0	0	0	0	0	0	0	0	0	0	0	0
GCA_002147905.1	Bacillus thuringiensis	Bacillus thuringiensis genomovar thuringiensis	BGSC 4BN1	1	1	0	0	0	0	0	0	0	0	0	1	1	1	0	0	0	0	1	1	1	1	1	1	1	1	1	1	1	1	1	1	1	1	0	0	0	0	0	0	0	0	0	0	0	0
GCA_002148105.1	Bacillus thuringiensis	Bacillus thuringiensis genomovar thuringiensis	h16	1	1	0	0	0	0	0	0	0	0	0	1	1	1	0	0	0	0	1	1	1	1	1	1	1	0	1	1	1	1	1	1	1	1	0	0	0	0	0	0	0	0	0	0	0	0
GCA_002220285.1	Bacillus cereus	Bacillus thuringiensis genomovar thuringiensis	FORC_047	1	1	0	0	0	0	0	0	0	0	0	1	1	1	0	0	0	0	1	1	1	1	1	1	1	1	1	1	1	1	1	1	1	1	0	0	0	0	0	0	0	0	0	0	0	0
GCA_900114335.1	Bacillus sp.	Bacillus thuringiensis genomovar thuringiensis	5MFCol3.1	1	1	0	0	0	0	0	1	1	0	0	1	1	1	0	0	0	0	1	1	1	1	1	1	1	1	1	1	1	1	1	1	1	1	0	0	0	0	0	0	0	0	0	0	0	0
GCA_002287835.1	Bacillus toyonensis	Bacillus thuringiensis genomovar thuringiensis	TYU4	1	1	0	0	0	0	0	0	0	0	0	1	1	1	0	0	0	0	1	1	1	1	1	1	1	1	1	1	1	1	1	1	1	1	0	0	0	0	0	0	0	0	0	0	0	0
GCA_002287765.1	Bacillus toyonensis	Bacillus thuringiensis genomovar thuringiensis	TYU3	1	1	0	0	0	0	0	0	0	0	0	1	1	1	0	0	0	0	1	1	1	1	1	1	1	1	1	1	1	1	1	1	1	1	0	0	0	0	0	0	0	0	0	0	0	0
GCA_002550605.1	Bacillus thuringiensis	Bacillus thuringiensis genomovar thuringiensis	AFS094329	1	1	0	0	0	0	0	0	0	0	0	1	1	1	0	0	0	0	1	1	1	1	1	1	1	1	1	1	1	1	1	1	1	1	0	0	0	0	0	0	0	0	0	0	0	0
GCA_002552245.1	Bacillus thuringiensis	Bacillus thuringiensis genomovar thuringiensis	AFS095788	1	1	0	0	0	0	0	0	0	0	0	1	1	1	0	0	0	0	1	1	1	1	1	1	1	1	1	1	1	1	1	1	1	1	0	0	0	0	0	0	0	0	0	0	0	0
GCA_002553035.1	Bacillus thuringiensis	Bacillus thuringiensis genomovar thuringiensis	AFS096978	1	1	0	0	0	0	0	0	0	0	0	1	1	1	0	0	0	0	0	1	1	1	1	1	1	1	1	1	1	1	1	1	1	1	0	0	0	0	0	0	0	0	0	0	0	0
GCA_002550215.1	Bacillus thuringiensis	Bacillus thuringiensis genomovar thuringiensis	AFS098399	1	1	0	0	0	0	0	0	0	0	0	1	1	1	0	0	0	0	1	1	1	1	1	1	1	1	1	1	1	1	1	1	1	1	0	0	0	0	0	0	0	0	0	0	0	0
GCA_002550185.1	Bacillus thuringiensis	Bacillus thuringiensis genomovar thuringiensis	AFS098506	1	1	0	0	0	0	0	0	0	0	0	1	1	1	0	0	0	0	1	1	1	1	1	1	1	1	1	1	1	1	1	1	1	1	0	0	0	0	0	0	0	0	0	0	0	0
GCA_002550295.1	Bacillus thuringiensis	Bacillus thuringiensis genomovar thuringiensis	AFS097488	1	1	0	0	0	0	0	0	0	0	0	1	1	1	0	0	0	0	1	1	1	1	1	1	1	1	1	1	1	1	1	1	1	1	0	0	0	0	0	0	0	0	0	0	0	0
GCA_002550785.1	Bacillus thuringiensis	Bacillus thuringiensis genomovar thuringiensis	AFS092108	1	1	0	0	0	0	0	0	0	0	0	1	1	1	0	0	0	0	1	1	1	1	1	1	1	1	1	1	1	1	1	1	1	1	0	0	0	0	0	0	0	0	0	0	0	0
GCA_002550955.1	Bacillus thuringiensis	Bacillus thuringiensis genomovar thuringiensis	AFS089732	1	1	0	0	0	0	0	0	0	0	0	1	1	1	0	0	0	0	1	1	1	1	1	1	1	1	1	1	1	1	1	1	1	1	0	0	0	0	0	0	0	0	0	0	0	0
GCA_002551805.1	Bacillus thuringiensis	Bacillus thuringiensis genomovar thuringiensis	AFS098336	1	1	0	0	0	0	0	0	0	0	0	1	1	1	0	0	0	0	1	1	1	1	1	1	1	1	1	1	1	1	1	1	1	1	0	0	0	0	0	0	0	0	0	0	0	0
GCA_002552905.1	Bacillus thuringiensis	Bacillus thuringiensis genomovar thuringiensis	AFS099505	1	1	0	0	0	0	0	0	0	0	0	1	1	1	0	0	0	0	1	1	1	1	1	1	1	1	1	1	1	1	1	1	1	1	0	0	0	0	0	0	0	0	0	0	0	0
GCA_002552395.1	Bacillus thuringiensis	Bacillus thuringiensis genomovar thuringiensis	AFS094940	1	1	0	0	0	0	0	0	0	0	0	1	1	1	0	0	0	0	1	1	1	1	1	1	1	1	1	1	1	1	1	1	1	1	0	0	0	0	0	0	0	0	0	0	0	0
GCA_002552915.1	Bacillus thuringiensis	Bacillus thuringiensis genomovar thuringiensis	AFS099341	1	1	0	0	0	0	0	0	0	0	0	1	1	1	0	0	0	0	1	1	1	1	1	1	1	1	1	1	1	1	1	1	1	1	0	0	0	0	0	0	0	0	0	0	0	0
GCA_002552985.1	Bacillus thuringiensis	Bacillus thuringiensis genomovar thuringiensis	AFS097514	1	1	0	0	0	0	0	0	0	0	0	1	1	1	0	0	0	0	1	1	1	1	1	1	1	1	1	1	1	1	1	1	1	1	0	0	0	0	0	0	0	0	0	0	0	0
GCA_002553045.1	Bacillus thuringiensis	Bacillus thuringiensis genomovar thuringiensis	AFS096463	1	1	0	0	0	0	0	0	0	0	0	1	1	1	0	0	0	0	1	1	1	1	1	1	1	1	1	1	1	1	1	1	1	1	0	0	0	0	0	0	0	0	0	0	0	0
GCA_002553055.1	Bacillus thuringiensis	Bacillus thuringiensis genomovar thuringiensis	AFS096410	1	1	0	0	0	0	0	0	0	0	0	1	1	1	0	0	0	0	1	1	1	1	1	1	1	1	1	1	1	1	1	1	1	1	0	0	0	0	0	0	0	0	0	0	0	0
GCA_002560645.1	Bacillus thuringiensis	Bacillus thuringiensis genomovar thuringiensis	AFS022658	1	1	0	0	0	0	0	0	0	0	0	1	1	1	0	0	0	0	1	1	1	1	1	1	1	1	1	1	1	1	1	1	1	1	0	0	0	0	0	0	0	0	0	0	0	0
GCA_002565385.1	Bacillus thuringiensis	Bacillus thuringiensis genomovar thuringiensis	AFS084862	1	1	0	0	0	0	0	0	0	0	0	1	1	1	0	0	0	0	0	1	1	1	1	1	1	1	1	1	1	1	1	1	1	1	0	0	0	0	0	0	0	0	0	0	0	0
GCA_002564205.1	Bacillus sp.	Bacillus thuringiensis genomovar thuringiensis	YF23	1	1	0	0	0	0	0	0	0	0	0	1	1	1	0	0	0	0	1	1	1	1	1	1	1	1	1	1	1	1	1	1	1	1	0	0	0	0	0	0	0	0	0	0	0	0
GCA_002583445.1	Bacillus thuringiensis	Bacillus thuringiensis genomovar thuringiensis	AFS029963	1	1	0	0	0	0	0	0	0	0	0	1	1	1	0	0	0	0	1	1	1	1	1	1	1	1	1	1	1	1	1	1	1	1	0	0	0	0	0	0	0	0	0	0	0	0
GCA_002550055.1	Bacillus thuringiensis	Bacillus thuringiensis genomovar thuringiensis	AFS099506	1	1	0	0	0	0	0	0	0	0	0	1	1	1	0	0	0	0	1	1	1	1	1	1	1	1	1	1	1	1	1	1	1	1	0	0	0	0	0	0	0	0	0	0	0	0
GCA_002551895.1	Bacillus thuringiensis	Bacillus thuringiensis genomovar thuringiensis	AFS097856	1	1	0	0	0	0	0	0	0	0	0	1	1	1	0	0	0	0	1	1	1	1	1	1	1	0	1	1	1	1	1	1	1	1	0	0	0	0	0	0	0	0	0	0	0	0
GCA_002552415.1	Bacillus thuringiensis	Bacillus thuringiensis genomovar thuringiensis	AFS094706	1	1	0	0	0	0	0	0	0	0	0	1	1	1	0	0	0	0	1	1	1	1	1	1	1	1	1	1	1	1	1	1	1	1	0	0	0	0	0	0	0	0	0	0	0	0
GCA_002553315.1	Bacillus thuringiensis	Bacillus thuringiensis genomovar thuringiensis	AFS090477	1	1	0	0	0	0	0	0	0	0	0	1	1	1	0	0	0	0	1	1	1	1	1	1	1	1	1	1	1	1	1	1	1	1	0	0	0	0	0	0	0	0	0	0	0	0
GCA_002584325.1	Bacillus thuringiensis	Bacillus thuringiensis genomovar thuringiensis	AFS033597	1	1	0	0	0	0	0	0	0	0	0	1	1	1	0	0	0	0	1	1	1	1	1	1	1	1	1	1	1	1	1	1	1	1	0	0	0	0	0	0	0	0	0	0	0	0
GCA_002584205.1	Bacillus thuringiensis	Bacillus thuringiensis genomovar thuringiensis	AFS034708	1	1	0	0	0	0	0	0	0	0	0	1	1	1	0	0	0	0	1	1	1	1	1	1	1	1	1	1	1	1	1	0	1	1	0	0	0	0	0	0	0	0	0	0	0	0
GCA_002584605.1	Bacillus thuringiensis	Bacillus thuringiensis genomovar thuringiensis	AFS031651	1	1	0	0	0	0	0	0	0	0	0	1	1	1	0	0	0	0	1	1	1	1	1	1	1	1	1	1	1	1	1	1	1	1	0	0	0	0	0	0	0	0	0	0	0	0
GCA_002558035.1	Bacillus thuringiensis	Bacillus thuringiensis genomovar thuringiensis	AFS012232	1	1	0	0	0	0	0	0	0	0	0	1	1	1	0	0	0	0	1	1	1	1	1	1	1	1	1	1	1	1	1	1	1	1	0	0	0	0	0	0	0	0	0	0	0	0
GCA_002558075.1	Bacillus thuringiensis	Bacillus thuringiensis genomovar thuringiensis	AFS011939	1	1	0	0	0	0	0	0	0	0	0	1	1	1	0	0	0	0	1	1	1	1	1	1	1	1	1	1	1	1	1	1	1	1	0	0	0	0	0	0	0	0	0	0	0	0
GCA_002558335.1	Bacillus thuringiensis	Bacillus thuringiensis genomovar thuringiensis	AFS007186	1	1	0	0	0	0	0	0	0	0	0	1	1	1	0	0	0	0	1	1	1	1	1	1	1	1	1	1	1	1	1	1	1	1	0	0	0	0	0	0	0	0	0	0	0	0
GCA_002558385.1	Bacillus thuringiensis	Bacillus thuringiensis genomovar thuringiensis	AFS006689	1	1	0	0	0	0	0	0	0	0	0	1	1	1	0	0	0	0	1	1	1	1	1	1	1	1	1	1	1	1	1	1	1	1	0	0	0	0	0	0	0	0	0	0	0	0
GCA_002558545.1	Bacillus thuringiensis	Bacillus thuringiensis genomovar thuringiensis	AFS005083	1	1	0	0	0	0	0	0	0	0	0	1	1	1	0	0	0	0	1	1	1	1	1	1	1	1	1	1	1	1	1	1	1	1	0	0	0	0	0	0	0	0	0	0	0	0
GCA_002558555.1	Bacillus thuringiensis	Bacillus thuringiensis genomovar thuringiensis	AFS005023	1	1	0	0	0	0	0	0	0	0	0	1	1	1	0	0	0	0	1	1	1	1	1	1	1	1	1	1	1	1	1	1	1	1	0	0	0	0	0	0	0	0	0	0	0	0
GCA_002558595.1	Bacillus thuringiensis	Bacillus thuringiensis genomovar thuringiensis	AFS005011	1	1	0	0	0	0	0	0	0	0	0	1	1	1	0	0	0	0	1	1	1	1	1	1	1	1	1	1	1	1	1	1	1	1	0	0	0	0	0	0	0	0	0	0	0	0
GCA_002558795.1	Bacillus thuringiensis	Bacillus thuringiensis genomovar thuringiensis	AFS003097	1	1	0	0	0	0	0	0	0	0	0	1	1	1	0	0	0	0	1	1	1	1	1	1	1	1	1	1	1	1	1	1	1	1	0	0	0	0	0	0	0	0	0	0	0	0
GCA_002558815.1	Bacillus thuringiensis	Bacillus thuringiensis genomovar thuringiensis	AFS002920	1	1	0	0	0	0	0	0	0	0	0	1	1	1	0	0	0	0	1	1	1	1	1	1	1	1	1	1	1	1	1	1	1	1	0	0	0	0	0	0	0	0	0	0	0	0
GCA_002558995.1	Bacillus thuringiensis	Bacillus thuringiensis genomovar thuringiensis	AFS001991	1	1	0	0	0	0	0	0	0	0	0	1	1	1	0	0	0	0	1	1	1	1	1	1	1	1	1	1	1	1	1	1	1	1	0	0	0	0	0	0	0	0	0	0	0	0
GCA_002559295.1	Bacillus thuringiensis	Bacillus thuringiensis genomovar thuringiensis	AFS002866	1	1	0	0	0	0	0	0	0	0	0	1	1	1	0	0	0	0	1	1	1	1	1	1	1	1	1	1	1	1	1	1	1	1	0	0	0	0	0	0	0	0	0	0	0	0
GCA_002559825.1	Bacillus thuringiensis	Bacillus thuringiensis genomovar thuringiensis	AFS027250	1	1	0	0	0	0	0	1	1	0	0	1	1	1	0	0	0	0	1	1	1	1	1	1	1	1	1	1	1	1	1	1	1	1	0	0	0	0	0	0	0	0	0	0	0	0
GCA_002559855.1	Bacillus thuringiensis	Bacillus thuringiensis genomovar thuringiensis	AFS027178	1	1	0	0	0	0	0	0	0	0	0	1	1	1	0	0	0	0	1	1	1	1	1	1	1	0	1	1	1	1	1	1	1	1	0	0	0	0	0	0	0	0	0	0	0	0
GCA_002559875.1	Bacillus thuringiensis	Bacillus thuringiensis genomovar thuringiensis	AFS026926	1	1	0	0	0	0	0	0	0	0	0	1	1	1	0	0	0	0	1	1	1	1	1	1	1	1	1	1	1	1	1	1	1	1	0	0	0	0	0	0	0	0	0	0	0	0
GCA_002560005.1	Bacillus thuringiensis	Bacillus thuringiensis genomovar thuringiensis	AFS025854	1	1	0	0	0	0	0	0	0	0	0	1	1	1	0	0	0	0	1	1	1	1	1	1	1	1	1	1	1	1	1	1	1	1	0	0	0	0	0	0	0	0	0	0	0	0
GCA_002560305.1	Bacillus thuringiensis	Bacillus thuringiensis genomovar thuringiensis	AFS024615	1	1	0	0	0	0	0	0	0	0	0	1	1	1	0	0	0	0	1	1	1	1	1	1	1	1	1	1	1	1	1	1	1	1	0	0	0	0	0	0	0	0	0	0	0	0
GCA_002560455.1	Bacillus thuringiensis	Bacillus thuringiensis genomovar thuringiensis	AFS023641	1	1	0	0	0	0	0	0	0	0	0	1	1	1	0	0	0	0	1	1	1	1	1	1	1	1	1	1	1	1	1	1	1	1	0	0	0	0	0	0	0	0	0	0	0	0
GCA_002560465.1	Bacillus thuringiensis	Bacillus thuringiensis genomovar thuringiensis	AFS023506	1	1	0	0	0	0	0	0	0	0	0	1	1	1	0	0	0	0	1	1	1	1	1	1	1	1	1	1	1	1	1	1	1	1	0	0	0	0	0	0	0	0	0	0	0	0
GCA_002560515.1	Bacillus thuringiensis	Bacillus thuringiensis genomovar thuringiensis	AFS023418	1	1	0	0	0	0	0	0	0	0	0	1	1	1	0	0	0	0	1	1	1	1	1	1	1	1	1	1	1	1	1	1	1	1	0	0	0	0	0	0	0	0	0	0	0	0
GCA_002560695.1	Bacillus thuringiensis	Bacillus thuringiensis genomovar thuringiensis	AFS022504	1	1	0	0	0	0	0	0	0	0	0	1	1	1	0	0	0	0	1	1	1	1	1	1	1	1	1	1	1	1	1	1	1	1	0	0	0	0	0	0	0	0	0	0	0	0
GCA_002560855.1	Bacillus thuringiensis	Bacillus thuringiensis genomovar thuringiensis	AFS021667	1	1	0	0	0	0	0	0	0	0	0	1	1	1	0	0	0	0	1	1	1	1	1	1	1	1	1	1	1	1	1	1	1	1	0	0	0	0	0	0	0	0	0	0	0	0
GCA_002561045.1	Bacillus thuringiensis	Bacillus thuringiensis genomovar thuringiensis	AFS018179	1	1	0	0	0	0	0	0	0	0	0	1	1	1	0	0	0	0	1	1	1	1	1	1	1	1	1	1	1	1	1	1	1	1	0	0	0	0	0	0	0	0	0	0	0	0
GCA_002561275.1	Bacillus thuringiensis	Bacillus thuringiensis genomovar thuringiensis	AFS016919	1	1	0	0	0	0	0	0	0	0	0	1	1	1	0	0	0	0	1	1	1	1	1	1	1	1	1	1	1	1	1	1	1	1	0	0	0	0	0	0	0	0	0	0	0	0
GCA_002561335.1	Bacillus thuringiensis	Bacillus thuringiensis genomovar thuringiensis	AFS016894	1	1	0	0	0	0	0	0	0	0	0	1	1	1	0	0	0	0	1	1	1	1	1	1	1	1	1	1	1	1	1	1	1	1	0	0	0	0	0	0	0	0	0	0	0	0
GCA_002561475.1	Bacillus thuringiensis	Bacillus thuringiensis genomovar thuringiensis	AFS015432	1	1	0	0	0	0	0	0	0	0	0	1	1	1	0	0	0	0	1	1	1	1	1	1	1	1	1	1	1	1	1	1	1	1	0	0	0	0	0	0	0	0	0	0	0	0
GCA_002561585.1	Bacillus thuringiensis	Bacillus thuringiensis genomovar thuringiensis	AFS014145	1	1	0	0	0	0	0	0	0	0	0	1	1	1	0	0	0	0	1	1	1	1	1	1	1	1	1	1	1	1	1	1	1	1	0	0	0	0	0	0	0	0	0	0	0	0
GCA_002561645.1	Bacillus thuringiensis	Bacillus thuringiensis genomovar thuringiensis	AFS011848	1	1	0	0	0	0	0	0	0	0	0	1	1	1	0	0	0	0	1	1	1	1	1	1	1	1	1	1	1	1	1	1	1	1	0	0	0	0	0	0	0	0	0	0	0	0
GCA_002561665.1	Bacillus thuringiensis	Bacillus thuringiensis genomovar thuringiensis	AFS011084	1	1	0	0	0	0	0	0	0	0	0	1	1	1	0	0	0	0	1	1	1	1	1	1	1	1	1	1	1	1	1	1	1	1	0	0	0	0	0	0	0	0	0	0	0	0
GCA_002561735.1	Bacillus thuringiensis	Bacillus thuringiensis genomovar thuringiensis	AFS010823	1	1	0	0	0	0	0	0	0	0	0	1	1	1	0	0	0	0	1	1	1	1	1	1	1	1	1	1	1	1	1	1	1	1	0	0	0	0	0	0	0	0	0	0	0	0
GCA_002561795.1	Bacillus thuringiensis	Bacillus thuringiensis genomovar thuringiensis	AFS019545	1	1	0	0	0	0	0	0	0	0	0	1	1	1	0	0	0	0	1	1	1	1	1	1	1	1	1	1	1	1	1	1	1	1	0	0	0	0	0	0	0	0	0	0	0	0
GCA_002562045.1	Bacillus thuringiensis	Bacillus thuringiensis genomovar thuringiensis	AFS011673	1	1	0	0	0	0	0	0	0	0	0	1	1	1	0	0	0	0	1	1	1	1	1	1	1	1	1	1	1	1	1	1	1	1	0	0	0	0	0	0	0	0	0	0	0	0
GCA_002562205.1	Bacillus thuringiensis	Bacillus thuringiensis genomovar thuringiensis	AFS009835	1	1	0	0	0	0	0	0	0	0	0	1	1	1	0	0	0	0	1	1	1	1	1	1	1	1	1	1	1	1	1	1	1	1	0	0	0	0	0	0	0	0	0	0	0	0
GCA_002562295.1	Bacillus thuringiensis	Bacillus thuringiensis genomovar thuringiensis	AFS009644	1	1	0	0	0	0	0	0	0	0	0	1	1	1	0	0	0	0	1	1	1	1	1	1	1	1	1	1	1	1	1	1	1	1	0	0	0	0	0	0	0	0	0	0	0	0
GCA_002562415.1	Bacillus thuringiensis	Bacillus thuringiensis genomovar thuringiensis	AFS009253	1	1	0	0	0	0	0	0	0	0	0	1	1	1	0	0	0	0	1	1	1	1	1	1	1	1	1	1	1	1	1	1	1	1	0	0	0	0	0	0	0	0	0	0	0	0
GCA_002562425.1	Bacillus thuringiensis	Bacillus thuringiensis genomovar thuringiensis	AFS009218	1	1	0	0	0	0	0	0	0	0	0	1	1	1	0	0	0	0	1	1	1	1	1	1	1	1	1	1	1	1	1	1	1	1	0	0	0	0	0	0	0	0	0	0	0	0
GCA_002562975.1	Bacillus thuringiensis	Bacillus thuringiensis genomovar thuringiensis	AFS029475	1	1	0	0	0	0	0	0	0	0	0	1	1	1	0	0	0	0	1	1	1	1	1	1	1	1	1	1	1	1	1	1	1	1	0	0	0	0	0	0	0	0	0	0	0	0
GCA_002563145.1	Bacillus thuringiensis	Bacillus thuringiensis genomovar thuringiensis	AFS020608	1	1	0	0	0	0	0	0	0	0	0	1	1	1	0	0	0	0	1	1	1	1	1	1	1	1	1	1	1	1	1	1	1	1	0	0	0	0	0	0	0	0	0	0	0	0
GCA_002563165.1	Bacillus thuringiensis	Bacillus thuringiensis genomovar thuringiensis	AFS021634	1	1	0	0	0	0	0	0	0	0	0	1	1	1	0	0	0	0	1	1	1	1	1	1	1	0	1	1	1	1	1	1	1	1	0	0	0	0	0	0	0	0	0	0	0	0
GCA_002563275.1	Bacillus thuringiensis	Bacillus thuringiensis genomovar thuringiensis	AFS020128	1	1	0	0	0	0	0	0	0	0	0	1	1	1	0	0	0	0	1	1	1	1	1	1	1	1	1	1	1	1	1	1	1	1	0	0	0	0	0	0	0	0	0	0	0	0
GCA_002564405.1	Bacillus thuringiensis	Bacillus thuringiensis genomovar thuringiensis	AFS088507	1	1	0	0	0	0	0	0	0	0	0	1	1	1	0	0	0	0	1	1	1	1	1	1	1	1	1	1	1	1	1	1	1	1	0	0	0	0	0	0	0	0	0	0	0	0
GCA_002564545.1	Bacillus thuringiensis	Bacillus thuringiensis genomovar thuringiensis	AFS087171	1	1	0	0	0	0	0	0	0	0	0	1	1	1	0	0	0	0	1	1	1	1	1	1	1	1	1	1	1	1	1	1	1	1	0	0	0	0	0	0	0	0	0	0	0	0
GCA_002565435.1	Bacillus thuringiensis	Bacillus thuringiensis genomovar thuringiensis	AFS083288	1	1	0	0	0	0	0	0	0	0	0	1	1	1	0	0	0	0	1	1	1	1	1	1	1	1	1	1	1	1	1	1	1	1	0	0	0	0	0	0	0	0	0	0	0	0
GCA_002565845.1	Bacillus thuringiensis	Bacillus thuringiensis genomovar thuringiensis	AFS076597	1	1	0	0	0	0	0	0	0	0	0	1	1	1	0	0	0	0	1	1	1	1	1	1	1	1	1	1	1	1	1	1	1	1	0	0	0	0	0	0	0	0	0	0	0	0
GCA_002565905.1	Bacillus thuringiensis	Bacillus thuringiensis genomovar thuringiensis	AFS076260	1	1	0	0	0	0	0	0	0	0	0	1	1	0	0	0	0	0	1	1	1	1	1	1	1	1	1	1	1	1	1	1	1	1	0	0	0	0	0	0	0	0	0	0	0	0
GCA_002566295.1	Bacillus thuringiensis	Bacillus thuringiensis genomovar thuringiensis	AFS082639	1	1	0	0	0	0	0	0	0	0	0	1	1	1	0	0	0	0	1	1	1	1	1	1	1	1	1	1	1	1	1	1	1	1	0	0	0	0	0	0	0	0	0	0	0	0
GCA_002566325.1	Bacillus thuringiensis	Bacillus thuringiensis genomovar thuringiensis	AFS082247	1	1	0	0	0	0	0	0	0	0	0	1	1	1	0	0	0	0	1	1	1	1	1	1	1	1	1	1	1	1	1	1	1	1	0	0	0	0	0	0	0	0	0	0	0	0
GCA_002566355.1	Bacillus thuringiensis	Bacillus thuringiensis genomovar thuringiensis	AFS081620	1	1	0	0	0	0	0	0	0	0	0	1	1	1	0	0	0	0	1	1	1	1	1	1	1	1	1	1	1	1	1	1	1	1	0	0	0	0	0	0	0	0	0	0	0	0
GCA_002566485.1	Bacillus thuringiensis	Bacillus thuringiensis genomovar thuringiensis	AFS079576	1	1	0	0	0	0	0	0	0	0	0	1	1	1	0	0	0	0	1	1	1	1	1	1	1	1	1	1	1	1	1	1	1	1	0	0	0	0	0	0	0	0	0	0	0	0
GCA_002566555.1	Bacillus thuringiensis	Bacillus thuringiensis genomovar thuringiensis	AFS077661	1	1	0	0	0	0	0	0	0	0	0	1	1	1	0	0	0	0	1	1	1	1	1	1	1	1	1	1	1	1	1	1	1	1	0	0	0	0	0	0	0	0	0	0	0	0
GCA_002566935.1	Bacillus thuringiensis	Bacillus thuringiensis genomovar thuringiensis	AFS073530	1	1	0	0	0	0	0	0	0	0	0	1	1	1	0	0	0	0	1	1	1	1	1	1	1	1	1	1	1	1	1	1	1	1	0	0	0	0	0	0	0	0	0	0	0	0
GCA_002566715.1	Bacillus thuringiensis	Bacillus thuringiensis genomovar thuringiensis	AFS075082	1	1	0	0	0	0	0	0	0	0	0	1	1	1	0	0	0	0	1	1	1	1	1	1	1	1	1	1	1	1	1	1	1	1	0	0	0	0	0	0	0	0	0	0	0	0
GCA_002567205.1	Bacillus thuringiensis	Bacillus thuringiensis genomovar thuringiensis	AFS071939	1	1	0	0	0	0	0	0	0	0	0	1	1	1	0	0	0	0	1	1	1	1	1	1	1	1	1	1	1	1	1	1	1	1	0	0	0	0	0	0	0	0	0	0	0	0
GCA_002567265.1	Bacillus thuringiensis	Bacillus thuringiensis genomovar thuringiensis	AFS071638	1	1	0	0	0	0	0	0	0	0	0	1	1	1	0	0	0	0	1	1	1	1	1	1	1	1	1	1	1	1	1	1	1	1	0	0	0	0	0	0	0	0	0	0	0	0
GCA_002567295.1	Bacillus thuringiensis	Bacillus thuringiensis genomovar thuringiensis	AFS071454	1	1	0	0	0	0	0	0	0	0	0	1	1	1	0	0	0	0	1	1	1	1	1	1	1	1	1	1	1	1	1	1	1	1	0	0	0	0	0	0	0	0	0	0	0	0
GCA_002567865.1	Bacillus thuringiensis	Bacillus thuringiensis genomovar thuringiensis	AFS067605	1	1	0	0	0	0	0	0	0	0	0	1	1	1	0	0	0	0	1	1	1	1	1	1	1	1	1	1	1	1	1	1	1	1	0	0	0	0	0	0	0	0	0	0	0	0
GCA_002567875.1	Bacillus thuringiensis	Bacillus thuringiensis genomovar thuringiensis	AFS066710	1	1	0	0	0	0	0	0	0	0	0	1	1	1	0	0	0	0	1	1	1	1	1	1	1	1	1	1	1	1	1	1	1	1	0	0	0	0	0	0	0	0	0	0	0	0
GCA_002568045.1	Bacillus thuringiensis	Bacillus thuringiensis genomovar thuringiensis	AFS065753	1	1	0	0	0	0	0	0	0	0	0	1	1	0	0	0	0	0	1	1	1	1	1	1	1	1	1	1	1	1	1	1	1	1	0	0	0	0	0	0	0	0	0	0	0	0
GCA_002568055.1	Bacillus thuringiensis	Bacillus thuringiensis genomovar thuringiensis	AFS065707	1	1	0	0	0	0	0	0	0	0	0	1	1	1	0	0	0	0	1	1	1	1	1	1	1	1	1	1	1	1	1	1	1	1	0	0	0	0	0	0	0	0	0	0	0	0
GCA_002568175.1	Bacillus thuringiensis	Bacillus thuringiensis genomovar thuringiensis	AFS067634	1	1	0	0	0	0	0	0	0	0	0	1	1	1	0	0	0	0	1	1	1	1	1	1	1	1	1	1	1	1	1	1	1	1	0	0	0	0	0	0	0	0	0	0	0	0
GCA_002568345.1	Bacillus thuringiensis	Bacillus thuringiensis genomovar thuringiensis	AFS063894	1	1	0	0	0	0	0	0	0	0	0	1	1	1	0	0	0	0	1	1	1	1	1	1	1	1	1	1	1	1	1	1	1	1	0	0	0	0	0	0	0	0	0	0	0	0
GCA_002568515.1	Bacillus thuringiensis	Bacillus thuringiensis genomovar thuringiensis	AFS066836	1	1	0	0	0	0	0	0	0	0	0	1	1	1	0	0	0	0	1	1	1	1	1	1	1	1	1	1	1	1	1	1	1	1	0	0	0	0	0	0	0	0	0	0	0	0
GCA_002568585.1	Bacillus thuringiensis	Bacillus thuringiensis genomovar thuringiensis	AFS065400	1	1	0	0	0	0	0	0	0	0	0	1	1	1	0	0	0	0	1	1	1	0	0	1	1	1	1	1	1	1	1	1	1	1	0	0	0	0	0	0	0	0	0	0	0	0
GCA_002570505.1	Bacillus thuringiensis	Bacillus thuringiensis genomovar thuringiensis	AFS061653	1	1	0	0	0	0	0	0	0	0	0	1	1	1	0	0	0	0	1	1	1	1	1	1	1	1	1	1	1	1	1	1	1	1	0	0	0	0	0	0	0	0	0	0	0	0
GCA_002570585.1	Bacillus thuringiensis	Bacillus thuringiensis genomovar thuringiensis	AFS059914	1	1	0	0	0	0	0	0	0	0	0	1	1	1	0	0	0	0	1	1	1	1	1	1	1	1	1	1	1	1	1	1	1	1	0	0	0	0	0	0	0	0	0	0	0	0
GCA_002570635.1	Bacillus thuringiensis	Bacillus thuringiensis genomovar thuringiensis	AFS059559	1	1	0	0	0	0	0	0	0	0	0	1	1	1	0	0	0	0	1	1	1	1	1	1	1	1	1	1	1	1	1	1	1	1	0	0	0	0	0	0	0	0	0	0	0	0
GCA_002570815.1	Bacillus thuringiensis	Bacillus thuringiensis genomovar thuringiensis	AFS061455	1	1	0	0	0	0	0	0	0	0	0	1	1	1	0	0	0	0	1	1	1	1	1	1	1	1	1	1	1	1	1	1	1	1	0	0	0	0	0	0	0	0	0	0	0	0
GCA_002570885.1	Bacillus thuringiensis	Bacillus thuringiensis genomovar thuringiensis	AFS060060	1	1	0	0	0	0	0	0	0	0	0	1	1	1	0	0	0	0	1	1	1	1	1	1	1	1	1	1	1	1	1	1	1	1	0	0	0	0	0	0	0	0	0	0	0	0
GCA_002570955.1	Bacillus thuringiensis	Bacillus thuringiensis genomovar thuringiensis	AFS059931	1	1	0	0	0	0	0	0	0	0	0	1	1	1	0	0	0	0	1	1	1	1	1	1	1	1	1	1	1	1	1	1	1	1	0	0	0	0	0	0	0	0	0	0	0	0
GCA_002571025.1	Bacillus thuringiensis	Bacillus thuringiensis genomovar thuringiensis	AFS059242	1	1	0	0	0	0	0	0	0	0	0	1	1	1	0	0	0	0	1	1	1	1	1	1	1	1	1	1	1	1	1	1	1	1	0	0	0	0	0	0	0	0	0	0	0	0
GCA_002571105.1	Bacillus thuringiensis	Bacillus thuringiensis genomovar thuringiensis	AFS063736	1	1	0	0	0	0	0	0	0	0	0	1	1	1	0	0	0	0	1	1	1	1	1	1	1	1	1	1	1	1	1	1	1	1	0	0	0	0	0	0	0	0	0	0	0	0
GCA_002571115.1	Bacillus thuringiensis	Bacillus thuringiensis genomovar thuringiensis	AFS063640	1	1	0	0	0	0	0	0	0	0	0	1	1	1	0	0	0	0	1	1	1	1	1	1	1	1	1	1	1	1	1	1	1	1	0	0	0	0	0	0	0	0	0	0	0	0
GCA_002571245.1	Bacillus thuringiensis	Bacillus thuringiensis genomovar thuringiensis	AFS059526	1	1	0	0	0	0	0	0	0	0	0	1	1	1	0	0	0	0	1	1	1	1	1	1	1	1	1	1	1	1	1	1	1	1	0	0	0	0	0	0	0	0	0	0	0	0
GCA_002571265.1	Bacillus thuringiensis	Bacillus thuringiensis genomovar thuringiensis	AFS059517	1	1	0	0	0	0	0	0	0	0	0	1	1	1	0	0	0	0	1	1	1	1	1	1	1	1	1	1	1	1	1	1	1	1	0	0	0	0	0	0	0	0	0	0	0	0
GCA_002574095.1	Bacillus thuringiensis	Bacillus thuringiensis genomovar thuringiensis	AFS058004	1	1	0	0	0	0	0	0	0	0	0	1	1	1	0	0	0	0	1	1	1	1	1	1	1	1	1	1	1	1	1	1	1	1	0	0	0	0	0	0	0	0	0	0	0	0
GCA_002574115.1	Bacillus thuringiensis	Bacillus thuringiensis genomovar thuringiensis	AFS057829	1	1	0	0	0	0	0	0	0	0	0	1	1	1	0	0	0	0	1	1	1	1	1	1	1	1	1	1	1	1	1	1	1	1	1	1	0	0	0	0	0	0	1	0	0	0
GCA_002574125.1	Bacillus thuringiensis	Bacillus thuringiensis genomovar thuringiensis	AFS058254	1	1	0	0	0	0	0	0	0	0	0	1	1	1	0	0	0	0	1	1	1	1	1	1	1	1	1	1	1	1	1	1	1	1	0	0	0	0	0	0	0	0	0	0	0	0
GCA_002574325.1	Bacillus thuringiensis	Bacillus thuringiensis genomovar thuringiensis	AFS056615	1	1	0	0	0	0	0	0	0	0	0	1	1	1	0	0	0	0	1	1	1	1	1	1	1	1	1	1	1	1	1	1	1	1	0	0	0	0	0	0	0	0	0	0	0	0
GCA_002574365.1	Bacillus thuringiensis	Bacillus thuringiensis genomovar thuringiensis	AFS056597	1	1	0	0	0	0	0	0	0	0	0	1	1	1	0	0	0	0	0	1	1	1	1	1	1	1	1	1	1	1	1	1	1	1	0	0	0	0	0	0	0	0	0	0	0	0
GCA_002574435.1	Bacillus thuringiensis	Bacillus thuringiensis genomovar thuringiensis	AFS055854	1	1	0	0	0	0	0	0	0	0	0	1	1	1	0	0	0	0	1	1	1	1	1	1	1	1	1	1	1	1	1	1	1	1	0	0	0	0	0	0	0	0	0	0	0	0
GCA_002574495.1	Bacillus thuringiensis	Bacillus thuringiensis genomovar thuringiensis	AFS055282	1	1	0	0	0	0	0	0	0	0	0	1	1	1	0	0	0	0	1	1	1	1	1	1	1	1	1	1	1	1	1	1	1	1	0	0	0	0	0	0	0	0	0	0	0	0
GCA_002574595.1	Bacillus thuringiensis	Bacillus thuringiensis genomovar thuringiensis	AFS054343	1	1	0	0	0	0	0	0	0	0	0	1	1	1	0	0	0	0	1	1	1	1	1	1	1	0	1	1	1	1	1	1	1	1	0	0	0	0	0	0	0	0	0	0	0	0
GCA_002574645.1	Bacillus thuringiensis	Bacillus thuringiensis genomovar thuringiensis	AFS055002	1	1	0	0	0	0	0	0	0	0	0	1	1	1	0	0	0	0	1	1	1	1	1	1	1	1	1	1	1	1	1	1	1	1	0	0	0	0	0	0	0	0	0	0	0	0
GCA_002574675.1	Bacillus thuringiensis	Bacillus thuringiensis genomovar thuringiensis	AFS054835	1	1	0	0	0	0	0	0	0	0	0	1	1	1	0	0	0	0	1	1	1	1	1	1	1	1	1	1	1	1	1	1	1	1	0	0	0	0	0	0	0	0	0	0	0	0
GCA_002574695.1	Bacillus thuringiensis	Bacillus thuringiensis genomovar thuringiensis	AFS057784	1	1	0	0	0	0	0	0	0	0	0	1	1	1	0	0	0	0	1	1	1	1	1	1	1	1	1	1	1	1	1	1	1	1	0	0	0	0	0	0	0	0	0	0	0	0
GCA_002574735.1	Bacillus thuringiensis	Bacillus thuringiensis genomovar thuringiensis	AFS058113	1	1	0	0	0	0	0	0	0	0	0	1	1	1	0	0	0	0	1	1	1	1	1	1	1	1	1	1	1	1	1	1	1	1	0	0	0	0	0	0	0	0	0	0	0	0
GCA_002574895.1	Bacillus thuringiensis	Bacillus thuringiensis genomovar thuringiensis	AFS056009	1	1	0	0	0	0	0	0	0	0	0	0	1	1	0	0	0	0	1	1	1	1	1	1	1	1	1	1	1	1	1	1	0	1	0	0	0	0	0	0	0	0	0	0	0	0
GCA_002575075.1	Bacillus thuringiensis	Bacillus thuringiensis genomovar thuringiensis	AFS053744	1	1	0	0	0	0	0	0	0	0	0	1	1	1	0	0	0	0	1	1	1	1	1	1	1	1	1	1	1	1	1	1	1	1	0	0	0	0	0	0	0	0	0	0	0	0
GCA_002575305.1	Bacillus thuringiensis	Bacillus thuringiensis genomovar thuringiensis	AFS052794	1	1	0	0	0	0	0	0	0	0	0	1	1	1	0	0	0	0	1	1	1	1	1	1	1	1	1	1	1	1	1	1	1	1	0	0	0	0	0	0	0	0	0	0	0	0
GCA_002575325.1	Bacillus thuringiensis	Bacillus thuringiensis genomovar thuringiensis	AFS052778	1	1	0	0	0	0	0	0	0	0	0	1	1	1	0	0	0	0	1	1	1	1	1	1	1	1	1	1	1	1	1	1	1	1	0	0	0	0	0	0	0	0	0	0	0	0
GCA_002575365.1	Bacillus thuringiensis	Bacillus thuringiensis genomovar thuringiensis	AFS052676	1	1	0	0	0	0	0	0	0	0	0	1	1	1	0	0	0	0	1	1	1	1	1	1	1	1	1	1	1	1	1	1	1	1	0	0	0	0	0	0	0	0	0	0	0	0
GCA_002575395.1	Bacillus thuringiensis	Bacillus thuringiensis genomovar thuringiensis	AFS052460	1	1	0	0	0	0	0	0	0	0	0	1	1	1	0	0	0	0	1	1	1	1	1	1	1	0	1	1	1	1	1	1	1	1	0	0	0	0	0	0	0	0	0	0	0	0
GCA_002575445.1	Bacillus thuringiensis	Bacillus thuringiensis genomovar thuringiensis	AFS052034	1	1	0	0	0	0	0	0	0	0	0	1	1	1	0	0	0	0	1	1	1	1	1	1	1	1	1	1	1	1	1	1	1	1	0	0	0	0	0	0	0	0	0	0	0	0
GCA_002575895.1	Bacillus thuringiensis	Bacillus thuringiensis genomovar thuringiensis	AFS048014	1	1	0	0	0	0	0	0	0	0	0	1	1	1	0	0	0	0	1	1	1	1	1	1	1	1	1	1	1	1	1	1	1	1	0	0	0	0	0	0	0	0	0	0	0	0
GCA_002575925.1	Bacillus thuringiensis	Bacillus thuringiensis genomovar thuringiensis	AFS047635	1	1	0	0	0	0	0	0	0	0	0	1	1	1	0	0	0	0	1	1	1	1	1	1	1	1	1	1	1	1	1	1	1	1	0	0	0	0	0	0	0	0	0	0	0	0
GCA_002576125.1	Bacillus thuringiensis	Bacillus thuringiensis genomovar thuringiensis	AFS045814	1	1	0	0	0	0	0	0	0	0	0	1	1	1	0	0	0	0	1	1	1	1	1	1	1	1	1	1	1	1	1	1	1	1	0	0	0	0	0	0	0	0	0	0	0	0
GCA_002576375.1	Bacillus thuringiensis	Bacillus thuringiensis genomovar thuringiensis	AFS043555	1	1	0	0	0	0	0	0	0	0	0	1	1	1	0	0	0	0	1	1	1	1	1	1	1	1	1	1	1	1	1	1	1	1	0	0	0	0	0	0	0	0	0	0	0	0
GCA_002576485.1	Bacillus thuringiensis	Bacillus thuringiensis genomovar thuringiensis	AFS043211	1	1	0	0	0	0	0	0	0	0	0	1	1	1	0	0	0	0	1	1	1	1	1	1	1	1	1	1	1	1	1	1	1	1	0	0	0	0	0	0	0	0	0	0	0	0
GCA_002576585.1	Bacillus thuringiensis	Bacillus thuringiensis genomovar thuringiensis	AFS050081	1	1	0	0	0	0	0	0	0	0	0	1	1	1	0	0	0	0	1	1	1	1	1	1	1	1	1	1	1	1	1	1	1	1	0	0	0	0	0	0	0	0	0	0	0	0
GCA_002576645.1	Bacillus thuringiensis	Bacillus thuringiensis genomovar thuringiensis	AFS049152	1	1	0	0	0	0	0	0	0	0	0	1	1	1	0	0	0	0	1	1	1	1	1	1	1	1	1	1	1	1	1	1	1	1	0	0	0	0	0	0	0	0	0	0	0	0
GCA_002576655.1	Bacillus thuringiensis	Bacillus thuringiensis genomovar thuringiensis	AFS048789	1	1	0	0	0	0	0	0	0	0	0	1	1	1	0	0	0	0	1	1	1	1	1	1	1	1	1	1	1	1	1	1	1	1	0	0	0	0	0	0	0	0	0	0	0	0
GCA_002576665.1	Bacillus thuringiensis	Bacillus thuringiensis genomovar thuringiensis	AFS048765	1	1	0	0	0	0	0	0	0	0	0	1	1	1	0	0	0	0	1	1	1	1	1	1	1	1	1	1	1	1	1	1	1	1	0	0	0	0	0	0	0	0	0	0	0	0
GCA_002576765.1	Bacillus thuringiensis	Bacillus thuringiensis genomovar thuringiensis	AFS047495	1	1	0	0	0	0	0	0	0	0	0	1	1	1	0	0	0	0	1	1	1	1	1	1	1	1	1	1	1	1	1	1	1	1	0	0	0	0	0	0	0	0	0	0	0	0
GCA_002576755.1	Bacillus thuringiensis	Bacillus thuringiensis genomovar thuringiensis	AFS047607	1	1	0	0	0	0	0	0	0	0	0	1	1	1	0	0	0	0	1	1	1	1	1	1	1	1	1	1	1	1	1	1	1	1	0	0	0	0	0	0	0	0	0	0	0	0
GCA_002576925.1	Bacillus thuringiensis	Bacillus thuringiensis genomovar thuringiensis	AFS045516	1	1	0	0	0	0	0	0	0	0	0	1	1	1	0	0	0	0	1	1	1	1	1	1	1	1	1	1	1	1	1	1	1	1	0	0	0	0	0	0	0	0	0	0	0	0
GCA_002577025.1	Bacillus thuringiensis	Bacillus thuringiensis genomovar thuringiensis	AFS043063	1	1	0	0	0	0	0	0	0	0	0	1	1	1	0	0	0	0	1	1	1	1	1	1	1	1	1	1	1	1	1	1	1	1	0	0	0	0	0	0	0	0	0	0	0	0
GCA_002577255.1	Bacillus thuringiensis	Bacillus thuringiensis genomovar thuringiensis	AFS041586	1	1	0	0	0	0	0	0	0	0	0	1	1	1	0	0	0	0	1	1	1	0	0	1	1	1	1	1	1	1	1	1	1	1	0	0	0	0	0	0	0	0	0	0	0	0
GCA_002577565.1	Bacillus thuringiensis	Bacillus thuringiensis genomovar thuringiensis	AFS040438	1	1	0	0	0	0	0	0	0	0	0	1	1	1	0	0	0	0	1	1	1	1	1	1	1	1	1	1	1	1	1	1	1	1	0	0	0	0	0	0	0	0	0	0	0	0
GCA_002577625.1	Bacillus thuringiensis	Bacillus thuringiensis genomovar thuringiensis	AFS040286	1	1	0	0	0	0	0	0	0	0	0	1	1	1	0	0	0	0	1	1	1	1	1	1	1	1	1	1	1	1	1	1	1	1	0	0	0	0	0	0	0	0	0	0	0	0
GCA_002577805.1	Bacillus thuringiensis	Bacillus thuringiensis genomovar thuringiensis	AFS040001	1	1	0	0	0	0	0	0	0	0	0	1	1	1	0	0	0	0	1	1	1	1	1	1	1	1	1	1	1	1	1	1	1	1	0	0	0	0	0	0	0	0	0	0	0	0
GCA_002577835.1	Bacillus thuringiensis	Bacillus thuringiensis genomovar thuringiensis	AFS039999	1	1	0	0	0	0	0	0	0	0	0	1	1	1	0	0	0	0	1	1	1	1	1	1	1	0	1	1	1	1	1	1	1	1	0	0	0	0	0	0	0	0	0	0	0	0
GCA_002578165.1	Bacillus thuringiensis	Bacillus thuringiensis genomovar thuringiensis	AFS039774	1	1	0	0	0	0	0	0	0	0	0	1	1	1	0	0	0	0	1	1	1	1	1	1	1	1	1	1	1	1	1	1	1	1	0	0	0	0	0	0	0	0	0	0	0	0
GCA_002578625.1	Bacillus thuringiensis	Bacillus thuringiensis genomovar thuringiensis	AFS038158	1	1	0	0	0	0	0	0	0	0	0	1	1	1	0	0	0	0	1	1	1	1	1	1	1	1	1	1	1	1	1	1	1	1	0	0	0	0	0	0	0	0	0	0	0	0
GCA_002582925.1	Bacillus thuringiensis	Bacillus thuringiensis genomovar thuringiensis	AFS034126	1	1	0	0	0	0	0	0	0	0	0	1	1	1	0	0	0	0	1	1	1	1	1	1	1	1	1	1	1	1	1	1	1	1	0	0	0	0	0	0	0	0	0	0	0	0
GCA_002583235.1	Bacillus thuringiensis	Bacillus thuringiensis genomovar thuringiensis	AFS031631	1	1	0	0	0	0	0	0	0	0	0	1	1	1	0	0	0	0	1	1	1	1	1	1	1	1	1	1	1	1	1	1	1	1	0	0	0	0	0	0	0	0	0	0	0	0
GCA_002583285.1	Bacillus thuringiensis	Bacillus thuringiensis genomovar thuringiensis	AFS030961	1	1	0	0	0	0	0	0	0	0	0	1	1	1	0	0	0	0	1	1	1	1	1	1	1	1	1	1	1	1	1	1	1	1	0	0	0	0	0	0	0	0	0	0	0	0
GCA_002583505.1	Bacillus thuringiensis	Bacillus thuringiensis genomovar thuringiensis	AFS030179	1	1	0	0	0	0	0	0	0	0	0	1	1	1	0	0	0	0	1	1	1	1	1	1	1	1	1	1	1	1	1	1	1	1	0	0	0	0	0	0	0	0	0	0	0	0
GCA_002583895.1	Bacillus thuringiensis	Bacillus thuringiensis genomovar thuringiensis	AFS036350	1	1	0	0	0	0	0	0	0	0	0	1	1	1	0	0	0	0	1	1	1	1	1	1	1	1	1	1	1	1	1	1	1	1	0	0	0	0	0	0	0	0	0	0	0	0
GCA_002555205.1	Bacillus cereus	Bacillus thuringiensis genomovar thuringiensis	AFS012491	1	1	0	0	0	0	0	0	0	0	0	1	1	1	0	0	0	0	1	1	1	0	0	0	0	1	1	1	1	1	1	1	1	1	0	0	0	0	0	0	0	0	0	0	0	0
GCA_002556855.1	Bacillus cereus	Bacillus thuringiensis genomovar thuringiensis	AFS027647	1	1	0	0	0	0	0	0	0	0	0	1	1	1	0	0	0	0	1	1	1	1	1	1	1	1	1	1	1	1	1	1	1	1	0	0	0	0	0	0	0	0	0	0	0	0
GCA_002569335.1	Bacillus cereus	Bacillus thuringiensis genomovar thuringiensis	AFS085114	1	1	0	0	0	0	0	0	0	0	0	1	1	1	0	0	0	0	1	1	1	0	0	1	1	1	1	1	1	1	1	1	1	1	0	0	0	0	0	0	0	0	0	0	0	0
GCA_002579585.1	Bacillus cereus	Bacillus thuringiensis genomovar thuringiensis	AFS057725	1	1	0	0	0	0	0	0	0	0	0	1	1	1	0	0	0	0	1	1	1	1	0	1	1	1	1	1	1	1	1	1	1	1	0	0	0	0	0	0	0	0	0	0	0	0
GCA_002589745.1	Bacillus cereus	Bacillus thuringiensis genomovar thuringiensis	AFS029792	1	1	0	0	0	0	0	0	0	0	0	1	1	1	0	0	0	0	1	1	1	1	0	1	1	1	1	1	1	1	1	1	1	1	0	0	0	0	0	0	0	0	0	0	0	0
GCA_002813875.1	Bacillus cereus	Bacillus thuringiensis genomovar thuringiensis	MLY1	1	1	0	0	0	0	0	0	0	0	0	1	1	1	0	0	0	0	1	1	1	1	1	1	1	1	1	1	1	1	1	1	1	1	0	0	0	0	0	0	0	0	0	0	0	0
GCA_002969075.1	Bacillus thuringiensis	Bacillus thuringiensis genomovar thuringiensis	BA04	1	1	0	0	0	0	0	0	0	0	0	1	1	1	0	0	0	0	1	1	1	0	0	1	1	1	1	1	1	1	1	1	1	1	0	0	0	0	0	0	0	0	0	0	0	0
GCA_003013315.1	Bacillus cereus	Bacillus thuringiensis genomovar thuringiensis	TG1-6	1	1	0	0	0	0	0	0	0	0	0	1	1	1	0	0	0	0	1	1	1	1	1	1	1	1	1	1	1	1	1	1	1	1	0	0	0	0	0	0	0	0	0	0	0	0
GCA_002912045.1	Bacillus thuringiensis	Bacillus thuringiensis genomovar thuringiensis	NRRL B-23150	1	1	0	0	0	0	0	0	0	0	0	1	1	1	0	0	0	0	0	1	1	0	0	0	0	1	1	1	1	1	1	1	1	1	0	0	0	0	0	0	0	0	0	0	0	0
GCA_002912115.1	Bacillus thuringiensis	Bacillus thuringiensis genomovar thuringiensis	Bt407	1	1	0	0	0	0	0	0	0	0	0	1	1	1	0	0	0	0	1	1	1	1	1	1	1	1	1	1	1	1	1	1	1	1	0	0	0	0	0	0	0	0	0	0	0	0
GCA_002911755.1	Bacillus thuringiensis	Bacillus thuringiensis genomovar thuringiensis	BGSC 4A3	1	1	0	0	0	0	0	0	0	0	0	1	1	1	0	0	0	0	1	1	1	1	1	1	1	1	1	1	1	1	1	1	1	1	1	1	0	0	0	0	0	0	0	0	0	0
GCA_003150715.1	Bacillus thuringiensis	Bacillus thuringiensis genomovar thuringiensis	rc6	1	1	0	0	0	0	0	0	0	0	0	1	1	1	0	0	0	0	1	1	1	1	1	1	1	1	1	1	1	1	1	1	1	1	0	0	0	0	0	0	0	0	0	0	0	0
GCA_000496285.1	Bacillus toyonensis	Bacillus toyonensis	BCT-7112T	1	1	0	0	0	0	0	0	0	0	0	1	1	0	0	0	0	0	0	1	1	1	1	1	1	0	1	1	1	1	1	1	1	1	0	0	0	0	0	0	0	0	0	0	0	0
[truncated: 205 more columns]
